# Supplementary material for: Exploring the Chemical Complexity and Sources of Airborne Fine Particulate Matter in East Asia by Nontarget Analysis and Multivariate Modeling
Source: Environ Sci Technol. 2025 Jan 27;59(5):2623–40. doi: 10.1021/acs.est.4c09615 (PMC11823462; doi:10.1021/acs.est.4c09615)
Supplement: Supplementary file 1 — es4c09615_si_001.xlsx [file es4c09615_si_001.xlsx]

## Sheet: Table_S1_MS-DIAL parameters
Parameters	ESI (+)	ESI (-)
#Data collection parameters
Retention time begin	4	4
Retention time end	26	26
Mass range begin	90	90
Mass range end	1000	1000
MS2 mass range begin	0	0
MS2 mass range end	1000	1000
#Centroid parameters
MS1 tolerance	0.01	0.01
MS2 tolerance	0.01	0.01
#Isotope recognition
Maximum charged number	2	2
#Peak detection parameters
Smoothing method	LinearWeightedMovingAverage	LinearWeightedMovingAverage
Smoothing level	6	6
Minimum peak width	4	4
Minimum peak height	90000	90000
#Peak spotting parameters
Mass slice width	0.1	0.1
Exclusion mass list (mass & tolerance)
#Deconvolution parameters
Sigma window value	0.5	0.5
MS2Dec amplitude cut off	0	0
Exclude after precursor	TRUE	TRUE
Keep isotope until	2	2
Keep original precursor isotopes	TRUE	TRUE
#Adduct ion setting	[M+H]+, [M+H-H2O]+, [M+H-2H2O]+, [2M+3H2O+2H]+,[M+3H]3+	[M-H]-, [M-H2O-H]-, [M+FA-H]-, [2M-H]-, [2M+FA-H]-, [3M-H]-, [M-2H]2-, [M-3H]3-
#Alignment parameters setting
Reference file	QC	QC
Retention time tolerance	0.5	0.5
MS1 tolerance	0.015	0.015
Retention time factor	1	0.5
MS1 factor	0.5	0.5
Peak count filter	0	0
N% detected in at least one group	0	0
Remove feature based on peak height fold-change	TRUE	TRUE
Sample average / blank average	5	5
Keep identified and annotated metabolites	FALSE	FALSE
Keep removable features and assign the tag for checking	FALSE	FALSE
Gap filling by compulsion	TRUE	TRUE

## Sheet: Table_S2_Molecular_Formula_pred
ESI +
Compound	Mol. Formula	[M+H]+ Theoretical	Detected m/z	Δm/z (ppm)	SIRIUS_Formula	MS-FINDER_Formula
Methamidophos	C2H8NO2PS	142.009	142.009	0.915438	C2H8NO2PS	C2H8NO2PS			Molecular formula correctly assigned (ranked 1st)
Butocarboxim	C7H14N2O2S	191.085	191.085	3.08763	C7H14N2O2S	C7H14N2O2S			Correct molecular formula ranked 2nd
Dichlorvos	C4H7Cl2O4P	220.953	220.953	0.271551	C4H7Cl2O4P	C4H7Cl2O4P			Wrong formula or correct formula ranked lower than 2nd (1st ranked formula shown)
TCMTB	C9H6N2S3	238.977	238.977	0.16738	C9H6N2S3	C9H6N2S3
Trichlorfon	C4H8Cl3O4P	256.93	256.93	1.05087	C4H8Cl3O4P	C4H8Cl3O4P
Cefoperazone	C25H27N9O8S2	646.15	646.15	0.309526	C25H27N9O8S2	C25H27N9O8S2
Spinosad A	C41H65NO10	732.468	732.466	2.44379	C41H65NO10	C41H65NO10
Rifaximin	C43H51N3O11	786.36	786.359	0.902895	C43H51N3O11	C43H51N3O11
Abamectin	C48H72O14	873.5	873.499	0.12593	C48H72O14	C48H72O14
Tylosin	C46H77NO17	916.526	916.528	1.6257	C46H77NO17	C46H77NO17
Atrazine-2-hydroxy	C8H15N5O	198.135	198.135	0.252353	C8H15N5O	C8H15N5O
Tris(2-butoxyethyl) phosphate	C18H39O7P	399.25	399.251	2.17909	C25H34O4	C18H39O7P
Prometon	C10H19N5O	226.166	226.167	1.41489	C10H19N5O	C10H19N5O
Simazine-2-hydroxy	C7H13N5O	184.119	184.12	1.738	C7H13N5O	C7H13N5O
Malaoxon	C10H19O7PS	315.066	315.066	1.68219	C14H16Cl2N2O2	C10H19O7PS
(−)-Nicotine	C10H14N2	163.123	163.123	0.613034	C10H14N2	C10H14N2
3,4-Dimethoxybenzaldehyde	C9H10O3	167.07	167.07	0	C9H10O3	C9H10O3
Dehydrocostus lactone	C15H18O2	231.138	231.138	0.346114	C15H18O2	C15H18O2
Salbutamol	C13H21NO3	240.159	240.159	0.208195	C13H21NO3	C13H21NO3
Dibutyl adipate	C14H26O4	259.19	259.19	0.23149	C14H26O4	C14H26O4
N-Dodecanoyl-N-methylglycine	C15H29NO3	272.222	272.222	0.0734694	C15H29NO3	C15H29NO3
ESI -
Compound	Mol. Formula	[M-H]- Theoretical	Detected m/z	Δm/z (ppm)	SIRIUS_Formula	MS-FINDER_Formula
Benzoic acid	C7H6O2	121.029	121.029	0.578371	C7H6O2	C7H6O2
Salicylic acid	C7H6O3	137.024	137.025	0.802777	C7H6O3	C7H6O3
Simazine 2-Hydroxy	C7H13N5O	182.105	182.105	0.933529	C7H13N5O	C7H13N5O
Tepraloxydim Peak1	C17H24ClNO4	340.132	340.132	0.205802	C17H24ClNO4	C17H24ClNO4
Bromoxynil	C7H3Br2NO	273.851	273.851	1.02245	C7H3Br2NO	C7H3Br2NO
MCPA	C9H9ClO3	199.017	199.017	1.10543	C9H9ClO3	C9H9ClO3
Valproic acid	C8H16O2	143.108	143.108	0.628897	C8H16O2	C8H16O2
Flamprop	C16H13ClFNO3	320.05	320.049	0.874865	C11H10F3N3O5	C16H13ClFNO3
Dinoterb	C10H12N2O5	239.067	239.067	0.669268	C10H12N2O5	C10H12N2O5
Inabenfide	C19H15ClN2O2	337.075	337.075	0.949344	C19H15ClN2O2	C19H15ClN2O2
Triclosan	C12H7Cl3O2	286.944	286.944	0.66215	C12H7Cl3O2	C12H7Cl3O2
AvermectinB1a	C48H72O14	871.485	871.485	0.378664	C48H72O14	C48H72O14
Salinomycin	C42H70O11	749.485	749.486	1.54773	C42H70O11	C42H70O11
2-Naphthalenesulfonic Acid	C10H8O3S	207.012	207.012	0.869514	C10H8O3S	C10H8O3S
2,4-Dinitrophenol	C6H4N2O5	183.005	183.005	0.601077	C6H4N2O5	C6H4N2O5
Benzimidazole	C7H6N2	117.046	117.046	2.81941	C7H6N2	C7H6N2
Propyl paraben	C10H12O3	179.071	179.072	1.84284	C10H12O3	C10H12O3
Orcinol	C7H8O2	123.045	123.045	1.78796	C7H8O2	C7H8O2
Salicylic acid	C7H6O3	137.024	137.024	0	C7H6O3	C7H6O3
Azelaic acid	C9H16O4	187.097	187.098	0.962066	C9H16O4	C9H16O4
1-Naphthalenesulfonic acid	C10H8O3S	207.012	207.012	0	C10H8O3S	C10H8O3S
3-Phenoxybenzoic acid	C13H10O3	213.056	213.055	3.28553	C13H10O3	C13H10O3
Pentadecanoic acid	C15H30O2	241.217	241.218	1.45097	C15H30O2	C15H30O2
Perfluorohexanoic acid	C6HF11O2	312.973	312.973	0.95855	C6HF11O2	C7H17ClFO2PS3
Perfluoroheptanoic acid	C7HF13O2	362.97	362.97	0.55101	C7HF13O2	C7H9F3N4O4P2S
Perfluorooctanoic acid	C8HF15O2	412.966	412.967	1.86456	C8HF15O2	C12H13F2N2O4PS3
Perfluorononanoic acid	C9HF17O2	462.963	462.963	0	C9HF17O2	C9H3FI2O3S
perfluorobutanesulfonic acid	C4HF9O3S	298.943	298.942	1.67256	C4HF9O3S	C10H5FN2O2S3
Perfluorooctanesulfonamide	C8H2F17NO2S	497.946	497.946	1.20495	C8H2F17NO2S	C7H6F7N5O9P2

## Sheet: Table_S3_PFAS_fragments
PFAS_fragment_formula	m/z
C2F5	118.992
C3F7	168.988
C4F9	218.986
C5F11	268.983
C6F13	318.979
C7F15	368.976
C8F17	418.973
C9F19	468.97
C10F21	518.967
C11F23	568.964
C12F25	618.961
C13F27	668.957
C14F29	718.954

## Sheet: Table_S4_Mol.Formula_PFAS
Feature_ID	SIRIUS_Formula
WSOC_neg_11405	C6H3F7N2O6
WSOC_neg_11600	C6H14F7N6O2
WSOC_neg_11680	C14H21F7N
WSOC_neg_12322	C7H2F7N9
WSOC_neg_12926	C12H17F8N3
WSOC_neg_12929	C12H17F8N3
WSOC_neg_13329	C12H9F11
WSOC_neg_13422	C5F7OP5
WSOC_neg_13523	C7H16F7N6O3
WSOC_neg_13700	C12H15F7N2O3
WSOC_neg_13767	C18H20F7
WSOC_neg_13805	C7HF15
WSOC_neg_13839	C13H21F7N2O2
WSOC_neg_14418	C6H16F7N8O3
WSOC_neg_14901	C14H15F7N4O
WSOC_neg_15283	C8H18F7N6O4
WSOC_neg_15455	C10H2F12O3
WSOC_neg_16439	C8H14F7N9O3
WSOC_neg_16513	C4H4F7NO6P4
WSOC_neg_16567	C7H3F11N2O6
WSOC_neg_16669	C15H17F11O
WSOC_neg_16727	C9H10F7NO6P2
WSOC_neg_16778	C9H15F7N4O7
WSOC_neg_17168	C9H3F17O
WSOC_neg_17246	C19H30F7N3
WSOC_neg_17613	C17H27F7NO2P
WSOC_neg_17890	C14HF13O2
WSOC_neg_17891	C12H3F11N2O2S
WSOC_neg_17892	C8H3F11N2O7
WSOC_neg_18234	C19H34F7N2O2
WSOC_neg_18529	C20H32F7N3O
WSOC_neg_18543	C9HF17O2
WSOC_neg_18544	C9HF17O2
WSOC_neg_18726	C8H10F11N3O5S
WSOC_neg_18767	C11H5F11N2O4S
WSOC_neg_18814	C10H8F15N3O
WSOC_neg_18965	C9H3F11N2O8
WSOC_neg_19081	C13H21F7N3O6P
WSOC_neg_19341	C13H14F15O2
WSOC_neg_19451	C25H43F7N
WSOC_neg_19607	C7H4F15NO2P
WSOC_neg_19670	C9H3F13N2O7
WSOC_neg_19671	C9H3F13N2O7
WSOC_neg_19717	C14H18F15N2
WSOC_neg_19758	C17H27F7N4O3S
WSOC_neg_20067	C17H24F11N3O2
WSOC_neg_20141	C12H5F11N2O6S
WSOC_neg_20326	C13H6F13O5P
WSOC_neg_20556	C20H37F7N5O3
WSOC_neg_20645	C12HF17O4
WSOC_neg_20646	C12HF17O4
WSOC_neg_20655	C19H32F7N2O5P
WSOC_neg_21020	C23H33F11N2
WSOC_neg_21023	C23H43F7NO5
WSOC_neg_21055	C20H38F7N4O5
WSOC_neg_21061	C17H42F7N12
WSOC_neg_21156	C21H32F11N3O
WSOC_neg_21489	C11HF21O2
WSOC_neg_21613	C10H6F16N2O5S
WSOC_neg_21615	C14H6F15O5P
WSOC_neg_21617	C14H9F14O4PS
WSOC_neg_21757	C11H3F11N4O11
WSOC_neg_22580	C17H4F14N2O5S
WSOC_neg_22581	C12H4F22OS
WSOC_neg_22582	C17H7F13N2O4S2
WSOC_neg_22958	C15H2F22S
WSOC_neg_23106	C22H31F11N4O5
WSOC_neg_23755	C22H36F13N2O5S
WSOC_neg_24101	C16H18F7N2O14P5
WSOC_neg_24200	C25H24F15NO10
WSOC_neg_24220	C34H52F15NO2
WSOC_neg_24281	C20H4F24O8
WSOC_neg_24301	C21H6F16O18
WSOC_neg_9311	C8H11F7NO3

## Sheet: Table_S5_FeatureList
Feature	Ionization	m/z	Rt	2019.11.22	2019.11.25	2019.12.04	2019.12.07	2019.12.10	2019.12.13	2019.12.16	2019.12.22	2020.01.03	2020.01.06	2020.01.12	2020.01.18	2020.01.21	2020.02.02	2020.02.05	2020.02.08	2020.02.26	2020.03.04	2020.03.06	2020.03.13	2020.03.16	2020.03.19	2020.03.22	2020.03.25	2020.03.31	2020.04.03	2020.04.06	2020.04.09	2020.04.16	2020.04.23	2020.04.25	2020.04.26	2020.05.02	2020.05.06	2020.05.12	2020.05.14	2020.05.21	2020.05.24	2020.05.27	2020.05.30	2020.06.04	2020.06.07	2020.06.22	2020.08.01	2020.08.04	2020.08.14
Cluster 1				6	48	0	0	0	0	13	0	0	0	0	0	0	0	0	0	0	0	0	0	0	0	0	13	32	1	0	0	3	0	0	0	0	6	0	0	2	58	0	0	0	14	69	0	0	0
Cluster 2				0	0	0	0	0	3	0	0	0	0	0	0	0	0	0	0	19	0	0	0	0	12	16	0	0	0	0	0	4	0	2	0	56	10	0	0	5	0	0	0	15	0	0	73	71	38
Cluster 3				11	0	10	0	0	0	10	2	0	17	14	45	0	0	6	22	4	15	1	0	0	0	0	2	8	14	0	0	18	0	0	5	0	6	0	3	16	0	9	26	0	0	0	0	0	0
Cluster 4				0	0	22	19	13	2	0	17	41	26	4	0	37	15	1	12	0	4	0	0	16	1	3	4	0	2	16	3	0	12	20	3	0	0	25	15	6	0	0	7	2	0	0	0	0	0
Cluster 5				5	1	1	23	11	17	2	19	4	0	27	0	1	6	4	10	0	22	23	6	0	0	0	10	1	13	10	18	0	0	2	16	0	6	0	7	3	0	0	0	0	0	0	0	0	0
Cluster 6				5	6	10	11	0	7	11	0	16	0	0	0	6	0	9	13	0	0	0	14	20	0	17	6	12	6	0	0	0	29	0	0	0	0	0	0	0	0	0	0	0	0	0	0	0	0
WSOC_pos_0	ESI (+)	90.0157	17.423	3685.29	31347.7	0	0	0	0	0	0	0	2633.34	0	2424.95	3386.74	432.884	0	0	0	0	0	0	0	1918.38	0	0	0	0	0	0	0	2963.91	0	0	27779.7	0	0	6131.62	0	0	0	0	494454	281332	0	29500.9	15997.1	343552
WSOC_pos_1	ESI (+)	90.0158	15.865	148496	0	0	0	9695.25	0	0	0	4395.64	0	0	0	0	0	0	0	9371.86	0	5824.96	11306.9	0	2713.3	0	0	21346.1	0	0	0	0	0	3082.28	3085.79	0	0	1436.66	38317.6	36894.7	0	0	0	757960	0	0	0	0	0
WSOC_pos_2	ESI (+)	90.0226	11.384	0	0	54488.8	53946.5	10718.5	0	28217.7	5209.87	0	3358.22	0	0	0	1491.91	0	0	8936.35	0	6501.54	0	0	0	0	2316	0	2505.06	0	0	0	4529.83	0	0	0	2326.83	0	3625.4	0	6418.89	0	0	0	0	0	0	0	2984.22
WSOC_pos_3	ESI (+)	90.0516	11.115	0	0	6031.35	0	0	5285.58	5819.49	0	11465.8	8443.82	6693.82	3082.57	7067.84	0	10098.1	13447.7	0	2963.31	0	0	3549.85	0	0	3591.21	0	2375.88	0	1873.74	2705.94	5147.96	0	3283.22	0	2359.92	0	0	3124.69	0	0	0	0	3957.67	5896.78	0	0	3155.28
WSOC_pos_4	ESI (+)	90.0595	15.566	7374.35	0	0	7009.04	8753.7	5685.04	299.038	0	4330.74	3416.04	0	5751.46	7564.42	1583.48	0	0	0	0	0	19923.7	0	0	4929.26	0	0	0	0	0	0	0	0	0	0	0	0	0	0	0	0	0	0	0	5274.97	1967.73	0	4640.76
WSOC_pos_5	ESI (+)	90.0601	9.644	5025.31	5677.01	67175.8	13191.4	11393	6123.15	4719.93	0	3581.96	3178	3282.9	3712.58	0	2964.35	7029.93	0	8116.33	0	10527.3	22884.2	3048.51	3050.85	3817.68	4539.85	0	0	2383.9	4863.13	4666.16	7293.43	2111.48	2817.36	18570.5	2676	0	4299.32	2547.15	0	0	7340.12	6405.37	0	17845.4	1587.19	40457.2	0
WSOC_pos_6	ESI (+)	90.0601	8.919	5406.41	4679.59	4325.59	3019.42	11393	5931.88	5701.81	6529.9	3581.96	3178	2093.2	21687.4	0	1646.35	3001.84	3848.22	24586.8	7297.19	0	17644.5	1995.76	4515.64	6835.62	2203.23	0	2724.26	2383.9	2384.22	3444.49	8309.68	2191.7	7061.17	122277	8876.99	5068.46	2285.22	10914.9	6340.4	74092.9	12819.1	31907.7	22441.9	7624	76022.4	92157.7	121931
WSOC_pos_7	ESI (+)	90.0602	13.948	5561.78	934.801	3002.33	0	0	0	219592	3390.02	0	0	3286.66	0	0	1804	15432.3	6930.32	0	0	0	5893.82	0	3306.42	5050.19	1931.82	0	2071.47	98.9076	7128.3	0	0	10933.4	11867.3	0	3488.3	15355.7	3526.88	0	0	0	6599.74	0	4393.69	9250.79	0	3239.11	15252.1
WSOC_pos_8	ESI (+)	90.0603	17.307	0	0	1426.44	1445.39	4253.22	4915.93	127434	0	2876.16	1590.23	7781.15	0	0	631.53	1313.42	0	0	0	0	0	0	1244.58	0	0	0	0	0	0	2134.19	2659.47	0	0	4603.96	4239.4	0	0	1157.41	0	0	16846.5	0	4632.94	0	0	3260.91	18159.8
WSOC_pos_9	ESI (+)	90.0966	4.183	166269	49805.8	3433.66	4189.65	435.615	237.299	252730	34058.8	61738.3	797988	231175	133563	910.701	38.1904	1341.56	36848.8	199929	33575.9	32300.8	1297.45	2920.65	5780.53	4474.02	3644.34	232.362	16072.5	9541.27	54763	120077	16183.4	115130	1074.91	2464.58	55403.3	9671.26	781.453	1203.52	8431.64	20026.3	2514.11	1780.95	137647	199563	15384.2	48612.1	3709.6
WSOC_pos_10	ESI (+)	90.4981	14.29	0	6687.19	0	27158.1	0	0	129.687	0	0	0	0	0	0	0	0	4065.03	0	0	0	0	0	0	0	0	3821.97	1483.12	13833.6	0	3150.31	4001.04	0	0	8977.29	0	32515.1	0	20134.2	0	0	22858.1	6234.34	0	0	33467.3	0	0
WSOC_pos_11	ESI (+)	90.9528	4.175	648019	52811.1	110430	119088	12496.4	1356.9	273.604	77700.4	571288	156681	400431	257745	4028.5	162.685	184538	77395.4	569949	192370	511256	267800	125907	25461.7	365974	131460	2288.22	72148.9	195910	241727	354794	599374	441900	41306.3	625075	6802.3	116839	255852	176888	299410	630445	203564	259261	509136	852998	79342.6	124303	372539
WSOC_pos_12	ESI (+)	90.9529	5.646	208497	171112	74688.1	20160.2	12567.2	145322	116887	65595.1	159112	176698	229423	144124	176213	30068.9	38051.9	49008.7	242663	114391	245626	121871	106551	102629	54762.3	29682.8	1323.39	63264.6	213891	101823	158168	236193	268475	50004.3	293825	24637.3	24907.8	105394	55116.6	82909.1	127825	80566.8	63219.8	154600	248745	53436.4	81395.9	73061.4
WSOC_pos_13	ESI (+)	90.953	4.526	508083	58930.1	79551.3	53625.1	9809.08	429.407	13288.3	139997	354214	123422	71865.5	364171	4226.79	598.787	50115.4	188016	477920	328107	641423	54748.2	95973.4	116020	174253	153291	3946.53	168649	244827	91812.4	65494.5	250244	325059	22248.4	205036	17764	112267	192819	222949	247441	542409	39381.5	101181	297110	221395	129218	230909	232845
WSOC_pos_14	ESI (+)	91.0593	16.544	2.25529e+06	1.27292e+06	671685	300961	2.53985e+06	1.01388e+06	1.35802e+06	864448	1.06245e+06	1.85379e+06	1.46969e+06	711134	412133	466892	674502	1.09611e+06	1.79009e+06	736296	1.55405e+06	1.69191e+06	637426	436315	1.10921e+06	1.28186e+06	1.01835e+06	667122	1.11568e+06	703531	1.08976e+06	2.03939e+06	572846	1.09242e+06	2.46584e+06	719728	1.34928e+06	1.45146e+06	688563	2.50771e+06	2.09709e+06	1.64335e+06	1.60135e+06	3.23364e+06	3.02345e+06	161012	819959	1.33961e+06
WSOC_pos_15	ESI (+)	91.0593	18.867	530823	155406	143304	153558	107436	244575	371554	140434	230666	133056	153033	125482	235614	18562.8	220266	217102	225027	73653.3	229808	139608	70451.3	153387	169136	140589	224100	94141.8	49171.5	169368	186914	250048	94938	148292	220072	172079	139235	273593	135339	216845	147787	346611	263432	195259	207547	37162.7	48991.9	208207
WSOC_pos_16	ESI (+)	91.0594	11.467	7.50995e+06	1.20778e+06	589528	1.03591e+06	4.81031e+06	4.26831e+06	3.63894e+06	2.41153e+06	3.05033e+06	3.12758e+06	3.45215e+06	3.68736e+06	3.3575e+06	1.11642e+06	1.76137e+06	3.87446e+06	6.54744e+06	1.54278e+06	2.3819e+07	6.64427e+06	2.53786e+06	2.68895e+06	4.10829e+06	2.93951e+06	16785.5	1.78861e+06	762149	771402	2.44249e+06	4.35578e+06	1.32494e+06	4.04588e+06	1.01581e+07	2.12037e+06	4.88323e+06	4.85364e+06	4.09112e+06	1.15821e+07	8.46804e+06	8.36371e+06	6.4078e+06	1.80286e+06	3.71369e+06	765317	917345	902475
WSOC_pos_17	ESI (+)	91.0595	14.221	6.11506e+06	3.5344e+06	3.35136e+06	1.26662e+06	893509	1.9516e+06	491798	907612	1.45636e+06	2.1581e+06	1.55473e+06	2.5205e+06	1.90819e+06	729608	3.27869e+06	966885	9.05968e+06	921975	3.81823e+06	3.90791e+06	1.3523e+06	2.02447e+06	2.57842e+06	774645	12258.7	1.55758e+06	469806	1.09691e+06	2.65226e+06	1.3672e+06	1.59649e+06	1.2938e+06	5.5249e+06	953316	2.87283e+06	1.91388e+06	763061	2.74189e+06	2.2875e+06	3.46886e+06	6.17589e+06	4.34761e+06	4.9441e+06	218313	2.11353e+06	1.34179e+06
WSOC_pos_18	ESI (+)	91.0595	8.498	1.88529e+06	2.23948e+06	2.28621e+06	592550	22397.2	848366	699830	2.28747e+06	1.48597e+06	677570	535660	473355	786802	1.01417e+06	600267	2.45569e+06	2.48487e+06	1.95725e+06	428326	704605	1.99682e+06	1.25177e+06	650601	1.69035e+06	8631.53	591194	530572	375311	532628	252890	319042	210411	1.27191e+06	145021	782529	210489	231051	348779	641154	6.31904e+06	694389	809458	1.03871e+06	414706	640918	574534
WSOC_pos_19	ESI (+)	91.0595	9.126	4.21682e+06	3.01526e+06	809409	2.96885e+06	2.26976e+06	540142	912729	211666	2.26348e+06	2.72257e+06	833558	1.65287e+06	2.67892e+06	735334	407260	3.37428e+06	4.07134e+06	1.11495e+06	606795	3.57381e+06	1.7285e+06	1.39846e+06	2.71157e+06	1.37503e+06	2541.8	1.23778e+06	1.21249e+06	667805	1.81267e+06	3.02785e+06	891115	1.64999e+06	9.41084e+06	1.72712e+06	4.55317e+06	2.98441e+06	2.4815e+06	3.15195e+06	8.70305e+06	6.06903e+06	6.03612e+06	2.82737e+06	4.86342e+06	743760	905122	1.07246e+06
WSOC_pos_20	ESI (+)	91.0595	11.666	1.16994e+07	1.11209e+07	6.1999e+06	7.32801e+06	8.86006e+06	3.90216e+06	3.85532e+06	3.78824e+06	5.68592e+06	2.00125e+06	3.88347e+06	3.34781e+06	5.23229e+06	1.51623e+06	4.62871e+06	5.40255e+06	1.18288e+07	2.04465e+06	2.57375e+07	8.75354e+06	2.54638e+06	2.761e+06	2.12986e+06	2.61575e+06	7838.54	2.25904e+06	203.234	202.829	2.62011e+06	4.07562e+06	2.36553e+06	2.51655e+06	7.24916e+06	1.81337e+06	3.75512e+06	3.92275e+06	5.29634e+06	1.15848e+07	5.78617e+06	5.79606e+06	5.76298e+06	7.31982e+06	6.53119e+06	964156	1.59746e+06	1.92873e+06
WSOC_pos_21	ESI (+)	91.0595	6.023	297330	655222	331151	239770	5265.1	298443	676757	276663	145396	300437	85469.3	296644	211878	22252.4	184873	362416	932620	40178.2	73894.2	360356	63577.8	373571	174888	213114	12729.2	170037	131069	96381.8	77326.2	503375	30508.4	185633	3.42662e+06	86641.9	378413	156237	202827	1.43379e+06	425525	1.4063e+06	2.43906e+06	287403	249083	556156	664900	104505
WSOC_pos_22	ESI (+)	91.0595	10.095	6.29952e+06	6.97419e+06	4.17238e+06	3.7493e+06	5.99305e+06	3.56708e+06	3.33401e+06	3.25486e+06	6.3552e+06	2.92426e+06	2.57998e+06	1.77165e+06	4.66398e+06	1.18843e+06	3.08475e+06	3.58931e+06	1.28244e+07	1.71028e+06	6.91535e+06	6.26114e+06	3.1345e+06	1.6857e+06	4.36972e+06	2.46135e+06	8309.94	2.53253e+06	1.40643e+06	1.57169e+06	2.23363e+06	3.60561e+06	319403	2.69046e+06	5.67789e+06	645674	781302	4.19316e+06	2.89586e+06	9.5547e+06	906923	1.37817e+06	7.58806e+06	1.08276e+06	5.11069e+06	419772	595511	1.35509e+06
WSOC_pos_23	ESI (+)	91.0595	10.742	9.51293e+06	2.256e+06	2.33548e+06	3.73054e+06	2.47943e+06	4.09865e+06	3.46882e+06	3.71966e+06	3.33116e+06	3.19123e+06	1.9731e+06	2.77696e+06	3.42415e+06	1.40652e+06	2.31391e+06	2.52618e+06	6.02616e+06	1.98944e+06	5.082e+06	8.81828e+06	3.33206e+06	2.27106e+06	4.42946e+06	2.01891e+06	11063.9	1.91227e+06	1.48654e+06	1.13505e+06	1.73626e+06	2.21921e+06	2.01617e+06	1.9967e+06	1.19018e+07	1.88049e+06	5.08618e+06	5.34742e+06	1.69186e+06	9.75763e+06	8.37571e+06	8.07102e+06	4.98658e+06	3.61602e+06	5.65917e+06	1.196e+06	989964	2.57081e+06
WSOC_pos_24	ESI (+)	91.0595	12.289	2.49941e+06	2.2477e+06	1.88256e+06	1.40283e+06	3.57814e+06	4.48729e+06	2.58256e+06	4.10704e+06	2.96419e+06	1.0114e+06	2.36876e+06	2.20521e+06	1.21339e+06	589618	3.50856e+06	3.30629e+06	9.27301e+06	274479	9.44623e+06	7.48716e+06	1.67409e+06	1.64027e+06	3.74133e+06	1.24308e+06	15789.1	1.22064e+06	451.693	657.615	1.84412e+06	2.06666e+06	1.10772e+06	1.6837e+06	5.1501e+06	2.13987e+06	2.30038e+06	6.65507e+06	3.19157e+06	6.8662e+06	4.08766e+06	5.10711e+06	7.13949e+06	3.8284e+06	4.26781e+06	579482	2.69492e+06	1.29827e+06
WSOC_pos_25	ESI (+)	91.1125	12.73	0	0	0	3404.05	0	0	0	0	0	0	0	2557.73	5013.88	0	0	0	9501.35	0	0	0	0	5726.23	3568.62	3800.11	0	0	0	95.0978	3087.04	4443.58	0	0	0	2801.96	4129.35	3649.94	0	0	0	0	22341.3	0	5149.91	0	2001.56	4902.42
WSOC_pos_26	ESI (+)	92.0309	16.95	108699	29605.1	40991.4	14537.7	30868.4	63390.9	8450.27	18071.7	37602.5	39161.4	39331.8	38210.3	47216.1	20754.2	46325.9	48613.8	116101	30757.9	130649	78658.9	50972.3	36769.6	73496.6	18993.5	26294.6	31647.4	24798.4	37452.9	41034.4	107609	26567.1	26953.8	164019	17122.5	15629.7	47786.3	24032	37458	68172.2	54130.1	69153.5	32664.3	65965.9	9041.43	17333.2	56718.9
WSOC_pos_27	ESI (+)	92.063	12.189	437332	205203	85551	82440.7	218089	141350	143023	124377	107843	344571	113656	132252	149144	41402.7	35835.7	248201	527139	154728	205124	263235	129447	128291	67429.8	74946	458.376	61545.7	0	51.2372	59836.9	139593	64098.2	31441.4	353100	105237	61279.6	279591	239305	536702	288920	306098	462869	282722	284429	49629	52347.4	73145.4
WSOC_pos_28	ESI (+)	93.0168	5.71	91793	5264.93	8494.94	12362.9	598.093	9954.7	3577.29	20356.1	40412.5	25399.7	102063	33060.2	57882.2	167492	78604.7	167722	246361	48918.7	69761.4	50541.7	12538	21797.1	63523.9	10495.3	268.242	26357.9	87725.5	66445.5	43921.9	82017.8	25234.7	9965.18	87725.2	28366.6	21067.4	44321.3	25217.1	21085.6	28816.4	2926.81	16651.4	9204.17	22743.2	4383.5	4872.64	83639.7
WSOC_pos_29	ESI (+)	93.0741	13.855	2.76994e+06	1.12786e+06	804429	578585	1.59711e+06	1.65551e+06	811593	1.14614e+06	1.53688e+06	1.01814e+06	1.54308e+06	1.43678e+06	2.75462e+06	687897	1.00831e+06	1.2285e+06	5.42663e+06	1.38902e+06	4.05013e+06	3.13054e+06	862106	979596	1.41567e+06	906483	995.875	748485	384.271	488.045	1.32755e+06	1.60933e+06	353138	1.69197e+06	4.8648e+06	835333	1.16779e+06	1.03782e+06	1.07322e+06	3.5909e+06	3.39675e+06	4.60065e+06	3.57209e+06	1.91596e+06	975845	422974	1.06171e+06	538063
WSOC_pos_30	ESI (+)	93.0741	11.153	7.44524e+06	3.52031e+06	1.55577e+06	1.98698e+06	2.08574e+06	6.06139e+06	1.56378e+06	4.05838e+06	4.67502e+06	3.95865e+06	1.54758e+06	3.83014e+06	586179	838498	2.28754e+06	3.52431e+06	4.285e+06	900550	8.73585e+06	3.04229e+06	369346	1.03468e+06	2.09597e+06	1.92793e+06	4166.01	210225	1.03745e+06	471472	2.00333e+06	1.47468e+06	849091	758647	5.14204e+06	1.2261e+06	765183	1.65051e+06	1.28354e+06	4.04533e+06	3.75989e+06	1.04715e+06	2.99974e+06	1.57074e+06	1.94804e+06	572536	1.34579e+06	505852
WSOC_pos_31	ESI (+)	93.0742	16.945	1.18089e+06	1.20015e+06	532385	538774	1.03603e+06	1.01817e+06	509043	574651	844864	686666	517805	397673	230856	228882	550098	226596	1.52447e+06	346739	1.02556e+06	2.47324e+06	296779	446285	548750	332546	635624	415017	318073	224147	348757	469077	424345	524304	1.16307e+06	597601	159784	429052	321562	815215	869249	1.6712e+06	1.06141e+06	1.10574e+06	889369	146796	311019	428666
WSOC_pos_32	ESI (+)	93.0742	8.186	2.24411e+06	2.31131e+06	1.42725e+06	1.47325e+06	3852.91	2.17916e+06	1.28706e+06	1.17905e+06	1.87267e+06	902083	1.52397e+06	626701	1.55949e+06	373855	1.68602e+06	1.92287e+06	3.62601e+06	955604	3.81708e+06	1.24007e+06	1.66351e+06	1.23792e+06	2.79832e+06	1.34822e+06	4692.9	1.70095e+06	1.46561e+06	1.0712e+06	1.60753e+06	5.28984e+06	1.43935e+06	2.79632e+06	3.79145e+06	1.44733e+06	2.41993e+06	2.55286e+06	2.49098e+06	2.18308e+06	7.24879e+06	1.97833e+06	1.67478e+06	3.29851e+06	1.96957e+06	35641.7	186372	1.02203e+06
WSOC_pos_33	ESI (+)	93.0742	7.788	465802	2.31131e+06	227640	545708	6582.82	978742	285730	230382	301916	118919	894355	292484	466330	93995.2	582169	140292	807380	327489	242300	966358	81675.2	765042	271458	384480	3545.03	413849	202663	139704	490754	223200	294881	473052	1.44694e+06	292638	450756	1.36271e+06	1.12639e+06	2.13534e+06	2.73845e+06	501332	776467	146833	1.56293e+06	77488.3	295072	270702
WSOC_pos_34	ESI (+)	93.0742	11.829	2.33248e+06	2.9806e+06	1.00449e+06	1.49031e+06	2.2832e+06	1.5507e+06	1.57535e+06	589239	1.67643e+06	1.40415e+06	894252	921486	1.63889e+06	302267	1.13421e+06	1.42154e+06	8.41234e+06	212523	1.25887e+06	1.64963e+06	900636	1.39611e+06	419798	449442	2006.85	465759	95.1992	132.832	190399	690634	413519	633107	4.44617e+06	258180	2.20526e+06	1.56315e+06	529615	1.29547e+06	3.90579e+06	827334	1.45537e+06	1.39233e+06	380772	69993.7	326275	586343
WSOC_pos_35	ESI (+)	93.0742	17.951	1.02785e+06	597351	284327	377555	137536	300960	248384	145367	927349	68787.6	418919	160175	667018	197186	169854	593025	981210	162477	786831	271518	319440	66151.3	952331	220468	442089	51237.3	159610	152201	440089	63155.5	130880	664473	1.36773e+06	599090	56022.6	271960	215431	1.74635e+06	92938.6	244416	1.27474e+06	340217	762817	146594	115460	589218
WSOC_pos_36	ESI (+)	93.0742	8.681	3.95607e+06	4.78731e+06	1.7111e+06	1.46291e+06	4606.41	2.5307e+06	2.65373e+06	2.06318e+06	3.32519e+06	2.11778e+06	1.87364e+06	1.93578e+06	2.21556e+06	784744	1.43984e+06	2.69663e+06	6.59266e+06	2.03495e+06	4.92436e+06	4.1237e+06	1.57019e+06	2.69094e+06	2.63658e+06	1.8964e+06	786.588	1.05044e+06	1.26891e+06	1.05715e+06	1.46193e+06	3.4668e+06	1.41441e+06	2.22959e+06	5.43057e+06	1.85159e+06	2.59406e+06	3.10472e+06	2.49032e+06	4.03385e+06	5.77877e+06	6.92326e+06	4.26292e+06	3.15168e+06	4.29327e+06	364007	691145	1.17194e+06
WSOC_pos_37	ESI (+)	93.0742	14.309	1.53872e+06	1.78201e+06	2.21172e+06	1.22796e+06	3.13838e+06	2.74269e+06	1.86716e+06	1.07279e+06	1.31128e+06	1.3039e+06	1.06344e+06	1.59769e+06	2.6242e+06	818483	2.64785e+06	1.78094e+06	5.1306e+06	700676	5.83692e+06	3.52619e+06	969763	898190	607422	1.70167e+06	7547.59	1.41682e+06	542181	506031	1.17937e+06	2.13983e+06	1.11279e+06	1.16588e+06	7.93059e+06	1.19106e+06	1.71026e+06	1.71111e+06	964664	2.99127e+06	1.53528e+06	3.32917e+06	4.62781e+06	956952	1.98463e+06	407487	623210	873041
WSOC_pos_38	ESI (+)	93.0743	9.973	6.71728e+06	3.80139e+06	2.25672e+06	508571	3.34496e+06	4.51106e+06	4.23186e+06	3.04325e+06	2.09464e+06	2.8254e+06	605274	460025	1.99933e+06	1.70189e+06	2.84454e+06	3.55157e+06	1.18226e+07	1.1057e+06	4.52037e+06	842409	2.09243e+06	2.55383e+06	463769	277515	9268.41	510022	642847	507291	336184	1.21729e+06	1.12977e+06	1.08297e+06	4.93754e+06	783282	2.48472e+06	4.16635e+06	279660	1.69337e+06	4.6218e+06	5.04678e+06	1.39645e+06	1.82852e+06	2.22668e+06	1.33164e+06	1.03988e+06	887896
WSOC_pos_39	ESI (+)	94.0456	9.854	940158	1.21033e+06	588411	658532	1.98217e+06	1.52009e+06	323076	1.1804e+06	926236	993877	780668	809700	1.10939e+06	260230	961280	1.13119e+06	2.09971e+06	635034	2.87942e+06	1.54108e+06	245879	1.13768e+06	777046	858174	702.612	741239	484543	416262	656731	1.15494e+06	595053	828064	3.50811e+06	607900	2.06535e+06	1.02811e+06	1.00166e+06	1.55879e+06	3.86718e+06	3.24809e+06	2.51428e+06	1.11843e+06	1.9676e+06	148581	597442	696732
WSOC_pos_40	ESI (+)	94.0456	18.867	215767	274058	24930.1	150235	190284	172153	285088	82405.3	85474.3	137987	47711.1	94368.1	42945.3	82670.4	206030	126998	860174	84157.8	719507	236084	85053.6	200745	34788.3	155060	198183	171989	78379.7	99865.4	77325.5	38233.7	79398.5	137631	290613	765988	86288.6	103052	100120	309369	789511	461276	217089	156238	207872	11623.5	18918.2	28023.6
WSOC_pos_41	ESI (+)	94.0456	14.726	1.66445e+06	1.28369e+06	67.6013	371174	891482	1.11947e+06	584271	725741	235109	934879	554883	566122	346113	98127	1.27593e+06	917855	2.76409e+06	346376	2.25086e+06	407933	892224	590670	1.0074e+06	1.22438e+06	357.287	305576	327562	123262	988143	756284	125645	1.72168e+06	1.68919e+06	422391	596364	638677	548080	1.40987e+06	1.60226e+06	2.40517e+06	2.59962e+06	717289	879607	220870	928172	1.14581e+06
WSOC_pos_42	ESI (+)	94.0456	14.219	1.10102e+06	520810	1.33891e+06	554698	1.90211e+06	1.70249e+06	624463	516219	1.19582e+06	1.38235e+06	656931	584613	1.88025e+06	601538	692958	1.51326e+06	1.99996e+06	338506	3.29384e+06	1.80207e+06	614721	280094	1.96541e+06	962140	0	783062	438809	904931	359851	1.38338e+06	592403	667670	3.03582e+06	695430	859162	603090	712454	2.08471e+06	1.44456e+06	3.06311e+06	3.53331e+06	752609	884613	195607	873885	1.15074e+06
WSOC_pos_43	ESI (+)	94.0457	7.514	250236	941532	146052	97789.8	572.746	378267	177403	141861	37182.1	123923	22664.1	120532	102950	20173.6	111061	101017	335944	116256	390034	458295	101027	109985	157824	147312	417.851	119442	90130.1	48953.8	333874	237444	77793.7	258866	1.07245e+06	441018	743278	354005	296860	1.18461e+06	2.03249e+06	1.83799e+06	1.10089e+06	783773	1.38413e+06	53270.2	209871	67226.7
WSOC_pos_44	ESI (+)	94.0457	8.231	382207	299319	258088	61295.6	611.41	469648	156087	317006	443082	73746.1	90389.2	104182	328258	178691	89897.8	199701	137152	120221	414811	505370	180284	65779.3	176941	232367	364.576	121227	187664	56201	68465.7	119004	99634.7	192676	1.54682e+06	512961	537612	127732	80986.5	524831	1.41273e+06	777453	349318	298724	204027	62081	113653	44154.8
WSOC_pos_45	ESI (+)	94.0458	11.195	1.18198e+06	678273	719126	582365	1.15679e+06	243135	461316	631484	2.34724e+06	1.1805e+06	896099	1.02865e+06	1.58837e+06	257088	1.97617e+06	1.95447e+06	1.55851e+06	121308	1.68492e+06	3.14637e+06	977677	633409	689454	301359	286.182	126653	293838	765521	711020	1.3059e+06	109681	1.11301e+06	4.53361e+06	854163	1.03823e+06	1.28702e+06	732376	1.96485e+06	1.20425e+06	3.0682e+06	2.21932e+06	1.02661e+06	226761	140909	553764	680373
WSOC_pos_46	ESI (+)	94.0695	4.282	1.17661e+06	4.21911e+06	1.82987e+07	1.31054e+07	20363.3	49723.1	427135	4.80365e+06	6.8535e+06	2.88736e+06	1.35815e+07	1.65832e+07	15976.5	4299.17	2.72381e+07	5.80363e+07	1.11051e+07	4.43635e+06	3.06799e+07	1.4195e+07	1.41245e+07	5.39202e+06	3.52728e+06	3.07619e+06	4283.03	5.96469e+06	3.23498e+06	4.86046e+06	1.73481e+06	7.94068e+06	2.08606e+06	5.32085e+06	7.88999e+06	768216	4.16163e+06	3.75117e+06	1.7129e+06	2.67085e+06	7.96863e+06	5.78321e+06	3.39389e+06	1.48215e+06	1.19911e+06	286703	1.75156e+07	885821
WSOC_pos_47	ESI (+)	94.0695	4.846	108259	141099	921649	645102	12472.9	1343.52	132316	43692.7	240143	70404.7	143537	351614	1354.85	1149.45	243799	1.54353e+06	359405	480830	667611	785802	52789.8	175939	143612	57050.1	1454.91	97391.2	84143.2	84919.5	69631.1	66559.4	80104.1	179484	67121.6	45107.9	28371.2	540956	114128	187622	677620	261783	263472	45625.4	103641	18243.3	216989	140400
WSOC_pos_48	ESI (+)	94.0695	7.431	165169	210054	328910	142330	4055.83	77252.5	237519	106208	161556	60151.5	29734.2	34265.9	40710.5	16416.1	103990	185720	64658.6	82158.8	219546	224076	24722.5	24612.1	65245.3	37156.4	1705.1	57212.3	61552.7	56326.8	49364.6	148973	44109.2	123734	66031.2	92063.7	66096.1	176123	42795.4	467482	110824	104709	354537	104592	47849.4	25154.1	63664.3	96147.7
WSOC_pos_49	ESI (+)	94.0696	10.268	217814	131413	220711	226978	339869	108961	85679.4	81136.6	164236	224039	132674	90025.1	95365.4	48979.2	129166	331205	85762.2	101220	788266	286110	31158.7	33846.1	125078	48659.6	497.209	34181	48512.2	10511.1	30558.5	135517	22417.2	122310	198555	50111.8	131934	223185	97961.3	171257	132616	127804	393125	66829.2	217097	8971.83	53527.3	79180.4
WSOC_pos_50	ESI (+)	94.9021	9.856	4799.75	0	2210.11	0	0	4534.67	135206	3129.83	12008.5	0	3600.72	0	8007.72	2058.95	0	3055.82	0	2575.44	0	4408.64	2758.9	0	0	0	244.679	0	2220.6	0	2585.11	0	2077.03	0	0	0	0	3301.54	2564.04	0	0	0	0	3774.65	0	0	0	3576.38
WSOC_pos_51	ESI (+)	95.0534	7.912	3.58571e+06	3.81939e+06	1.72664e+06	2.03989e+06	21326.6	2.63299e+06	2.5711e+06	1.79334e+06	2.48019e+06	2.1435e+06	1.93411e+06	1.84127e+06	2.18543e+06	863300	2.57314e+06	2.47266e+06	6.18545e+06	1.10899e+06	7.04499e+06	3.82531e+06	2.60414e+06	2.60381e+06	2.70016e+06	2.97842e+06	6902.39	1.28237e+06	860837	1.0257e+06	1.68277e+06	3.57636e+06	1.41239e+06	2.32075e+06	8.4512e+06	1.94085e+06	5.00801e+06	3.40678e+06	2.51387e+06	8.36934e+06	7.58651e+06	2.44677e+06	5.61171e+06	3.37671e+06	4.44902e+06	668614	651023	1.38948e+06
WSOC_pos_52	ESI (+)	95.0534	8.761	1.60268e+07	1.2653e+07	7.28851e+06	7.78762e+06	67044.1	1.11169e+07	5.93705e+06	6.07979e+06	1.19818e+07	5.36245e+06	8.53352e+06	7.04619e+06	1.12315e+07	3.10107e+06	8.86964e+06	8.9326e+06	1.49132e+07	3.17722e+06	1.60395e+07	1.53281e+07	6.97401e+06	6.21509e+06	8.98046e+06	4.92068e+06	25526.4	5.10685e+06	4.08157e+06	3.889e+06	6.69804e+06	1.23129e+07	3.59036e+06	8.6393e+06	2.81973e+07	3.72953e+06	1.03555e+07	1.19053e+07	6.62233e+06	1.29782e+07	2.36953e+07	1.89895e+07	1.83568e+07	9.5448e+06	1.27343e+07	2.38433e+06	2.52726e+06	5.63485e+06
WSOC_pos_53	ESI (+)	95.0535	10.133	9.52037e+06	2.86558e+06	3.92413e+06	3.96803e+06	1.11959e+07	6.15787e+06	3.4009e+06	4.2739e+06	5.87988e+06	4.78173e+06	4.52412e+06	3.81518e+06	7.87328e+06	2.14094e+06	5.34607e+06	4.64073e+06	9.67868e+06	1.39915e+06	1.03114e+07	8.46769e+06	3.78287e+06	2.84237e+06	5.68037e+06	2.9662e+06	15587.6	2.82599e+06	2.6569e+06	2.35503e+06	2.90999e+06	5.74624e+06	2.62428e+06	3.81041e+06	8.93515e+06	1.63696e+06	4.46284e+06	4.3803e+06	2.68197e+06	3.95165e+06	5.73913e+06	5.1569e+06	6.75466e+06	3.75503e+06	4.70264e+06	695508	1.46388e+06	2.30422e+06
WSOC_pos_54	ESI (+)	95.0535	9.49	7.34716e+06	2.79629e+06	2.13438e+06	1.24712e+06	1.00483e+07	4.51741e+06	4.48573e+06	1.48583e+06	3.62996e+06	3.53656e+06	3.04232e+06	2.21687e+06	3.87316e+06	1.35868e+06	3.39092e+06	3.2115e+06	4.33847e+06	2.28607e+06	4.88689e+06	2.30663e+06	2.24188e+06	2.07595e+06	2.59058e+06	2.22814e+06	17097.8	1.9999e+06	1.18188e+06	1.41228e+06	2.6615e+06	3.62899e+06	2.2613e+06	1.78474e+06	1.11619e+07	1.95236e+06	7.22465e+06	3.44906e+06	4.03719e+06	4.91923e+06	1.17376e+07	8.12431e+06	6.77087e+06	3.80971e+06	8.70021e+06	1.03111e+06	541614	1.47802e+06
WSOC_pos_55	ESI (+)	95.0535	6.281	1.32937e+06	2.55542e+06	940439	710889	5245.03	790429	771316	1.16864e+06	280796	1.15839e+06	227149	721753	1.39031e+06	429203	235743	377592	2.90006e+06	668545	2.00529e+06	1.79206e+06	814579	1.60234e+06	715421	706058	27421.6	729775	365167	215533	838181	1.36082e+06	350366	2.16365e+06	5.00483e+06	931983	2.28791e+06	1.71022e+06	1.24863e+06	3.26639e+06	2.78232e+06	4.46769e+06	345219	615928	767228	45068.2	614813	116769
WSOC_pos_56	ESI (+)	95.0536	11.602	8.29433e+06	3.92865e+06	2.92937e+06	3.68807e+06	8.80345e+06	5.445e+06	3.54816e+06	3.22675e+06	4.64812e+06	4.29137e+06	3.87339e+06	3.02862e+06	5.83415e+06	1.20187e+06	3.76662e+06	4.32991e+06	8.79257e+06	1.67096e+06	9.34044e+06	6.77269e+06	3.16021e+06	3.20407e+06	4.72417e+06	2.33948e+06	14583.8	1.79447e+06	140.202	201.708	2.82073e+06	4.78954e+06	1.26215e+06	2.75748e+06	6.98699e+06	897291	3.86987e+06	3.63743e+06	3.79311e+06	6.49328e+06	4.37209e+06	2.60882e+06	4.31139e+06	4.214e+06	5.83399e+06	334042	435529	2.51288e+06
WSOC_pos_57	ESI (+)	95.0899	17.537	3.4845e+06	2.29022e+06	2.20962e+06	1.14202e+06	1.00721e+07	5.00236e+06	1.2078e+06	2.71813e+06	7.26247e+06	6.28956e+06	2.23362e+06	4.04606e+06	8.47242e+06	1.63765e+06	2.66028e+06	7.89137e+06	1.57363e+07	3.21602e+06	4.15659e+06	3.02751e+06	5.3673e+06	4.35242e+06	7.0658e+06	2.01478e+06	5.78467e+06	2.9735e+06	1.77031e+06	2.10189e+06	1.27656e+06	3.51778e+06	1.13455e+06	2.26834e+06	8.15116e+06	276714	7.10051e+06	356726	2.89322e+06	3.7779e+06	7.1283e+06	2.88539e+06	4.27543e+06	1.66973e+06	4.84873e+06	310943	1.09836e+06	7.00575e+06
WSOC_pos_58	ESI (+)	95.0899	13.218	8.16578e+06	8.31744e+06	4.03122e+06	2.15301e+06	1.23975e+07	6.08722e+06	4.5789e+06	3.02503e+06	8.66126e+06	5.02441e+06	3.90958e+06	4.32215e+06	2.43312e+06	2.00478e+06	5.11547e+06	7.35035e+06	1.0785e+07	593040	4.019e+06	6.23608e+06	706082	3.83593e+06	4.70766e+06	2.43202e+06	9159.11	2.31981e+06	89.6275	875.562	2.66327e+06	4.49968e+06	2.09008e+06	3.7053e+06	1.07752e+07	2.04812e+06	4.8055e+06	3.93179e+06	3.31024e+06	6.58886e+06	8.31281e+06	7.09457e+06	5.89447e+06	5.1861e+06	4.23666e+06	1.55527e+06	3.79015e+06	4.00397e+06
WSOC_pos_59	ESI (+)	95.0899	9.861	9.2086e+06	6.60253e+06	4.97424e+06	5.09888e+06	1.36044e+07	8.73015e+06	4.59912e+06	4.20668e+06	6.38791e+06	6.63144e+06	4.88719e+06	6.00007e+06	6.2893e+06	2.02665e+06	7.09546e+06	7.76421e+06	1.70059e+07	6.15257e+06	1.78382e+07	1.18692e+07	5.62104e+06	8.65241e+06	6.44988e+06	7.16009e+06	5197.3	6.98495e+06	3.57405e+06	3.24858e+06	5.68682e+06	7.72698e+06	3.29999e+06	8.05516e+06	1.70209e+07	2.98381e+06	1.4673e+07	8.61079e+06	4.68283e+06	8.01641e+06	1.5802e+07	2.13414e+07	1.69669e+07	6.08367e+06	6.01847e+06	851254	2.11832e+06	2.51946e+06
WSOC_pos_60	ESI (+)	95.0899	10.517	1.50975e+07	1.55108e+07	7.64585e+06	1.17047e+07	2.57602e+07	1.62491e+07	1.20291e+07	1.09549e+07	1.2656e+07	9.56614e+06	1.04554e+07	1.27633e+07	1.8291e+07	5.52e+06	1.5255e+07	1.55756e+07	2.79508e+07	3.58237e+06	3.85467e+07	2.69172e+07	1.09477e+07	8.45367e+06	1.52744e+07	7.93645e+06	2516.69	7.9651e+06	6.27469e+06	5.47972e+06	8.44144e+06	1.78825e+07	4.364e+06	9.69905e+06	2.02977e+07	2.7046e+06	5.59735e+06	1.26407e+07	7.92765e+06	1.45126e+07	1.04831e+07	1.7763e+07	1.02802e+07	4.76441e+06	1.1001e+07	1.03909e+06	3.075e+06	4.51754e+06
WSOC_pos_61	ESI (+)	95.0899	14.158	5.29772e+06	4.40165e+06	5.01674e+06	1.70328e+06	4.00973e+06	5.99408e+06	1.57576e+06	595205	2.96541e+06	6.14364e+06	2.92739e+06	2.16279e+06	6.26407e+06	940468	4.38928e+06	8.87944e+06	4.81024e+06	1.43193e+06	4.33612e+06	3.53798e+06	2.23035e+06	5.64725e+06	2.13121e+06	1.36142e+06	11488.3	3.99243e+06	1.27196e+06	1.08798e+06	2.02898e+06	3.32863e+06	1.69377e+06	2.23477e+06	1.7973e+07	1.45484e+06	3.15681e+06	2.69759e+06	2.7162e+06	3.11499e+06	1.46774e+07	4.53548e+06	6.87748e+06	3.15166e+06	3.48778e+06	1.24931e+06	1.2108e+06	1.61384e+06
WSOC_pos_62	ESI (+)	95.0899	13.925	3.82672e+06	4.96901e+06	3.72083e+06	1.51673e+06	1.19493e+07	3.41445e+06	3.25072e+06	2.15269e+06	3.10118e+06	5.61239e+06	5.0967e+06	4.01567e+06	8.96798e+06	2.11013e+06	5.51911e+06	6.87503e+06	9.67205e+06	1.55387e+06	5.5527e+06	4.61508e+06	3.5188e+06	2.86348e+06	3.22991e+06	1.96124e+06	6332.17	1.25032e+06	398.641	1220.08	2.34498e+06	2.8494e+06	2.47322e+06	2.37689e+06	1.37891e+07	1.72727e+06	4.16741e+06	2.80716e+06	3.09879e+06	3.18316e+06	8.17982e+06	5.25959e+06	7.2906e+06	3.08171e+06	2.16809e+06	1.04525e+06	1.21487e+06	1.86486e+06
WSOC_pos_63	ESI (+)	95.09	11.528	6.16561e+06	8.74021e+06	4.27087e+06	2.93773e+06	1.19782e+07	6.07626e+06	7.41775e+06	2.45461e+06	3.06123e+06	4.43181e+06	3.21504e+06	4.15981e+06	5.04344e+06	1.95555e+06	4.02267e+06	6.90088e+06	6.94455e+06	1.65095e+06	1.16999e+07	7.6072e+06	2.83102e+06	604876	7.06068e+06	4.81064e+06	6348.84	2.82976e+06	1.75156e+06	1.71368e+06	2.52189e+06	4.6809e+06	2.57972e+06	4.69271e+06	1.25782e+07	2.57333e+06	8.71022e+06	4.84678e+06	4.04854e+06	7.08765e+06	8.68022e+06	1.08646e+07	9.66957e+06	3.17446e+06	4.79335e+06	595329	909657	1.98465e+06
WSOC_pos_64	ESI (+)	95.09	8.435	5.25916e+06	7.19509e+06	1.72884e+06	2.56516e+06	3996.38	2.94378e+06	3.31495e+06	2.36602e+06	2.65024e+06	2.33401e+06	1.91572e+06	2.05984e+06	865254	1.10525e+06	3.01238e+06	3.037e+06	6.05766e+06	1.87964e+06	6.24698e+06	4.71969e+06	1.86353e+06	4.53972e+06	684696	1.61726e+06	1944.31	148445	1.40822e+06	171969	1.55448e+06	426823	314503	1.90116e+06	816527	4.06417e+06	403170	2.78279e+06	1.97943e+06	6.23147e+06	4.96341e+06	664514	3.8659e+06	692683	4.08822e+06	473938	83286.1	184389
WSOC_pos_65	ESI (+)	95.9641	17.672	0	0	1823.82	0	0	2888.09	0	0	0	0	0	600.259	0	933.593	0	0	0	1260.73	4701.33	0	0	0	0	0	2196.16	0	0	0	0	0	1449.73	5162.88	4382.56	0	0	1184.05	0	3760.27	0	0	0	0	3413.12	0	1317.5	2291.01
WSOC_pos_66	ESI (+)	96.0488	6.8	1.69452e+06	590939	202492	83896.1	9712	207818	1.27057e+06	817731	323818	896579	329921	922219	319519	210401	113941	566151	219375	377158	827944	825483	229677	350112	193707	174191	8146.24	1.37097e+06	735696	1.13669e+06	228614	103689	22788.8	100918	161995	110866	287014	3.41114e+06	251592	291491	90931.1	282553	107610	227188	93644.8	51262.8	175058	71209.6
WSOC_pos_67	ESI (+)	96.0488	4.211	7.19422e+06	6.52089e+06	2.93762e+06	5.28489e+06	132618	109585	1.0798e+06	5.50862e+06	6.9097e+06	8.8803e+06	7.34199e+06	9.81891e+06	128729	29539	9.66758e+06	8.43332e+06	9.6333e+06	5.37818e+06	1.95009e+07	7.96584e+06	5.65347e+06	5.50737e+06	4.32927e+06	7.1565e+06	27005.6	1.04494e+07	6.15407e+06	6.79171e+06	1.0144e+07	7.2881e+06	3.66703e+06	5.99905e+06	2.03149e+07	1.62859e+06	4.18225e+06	9.79558e+06	3.41402e+06	8.33828e+06	8.73452e+06	1.36931e+07	5.58577e+06	4.53722e+06	1.03557e+07	1.20047e+06	3.11029e+06	1.55539e+06
WSOC_pos_68	ESI (+)	96.0489	8.658	1.78023e+06	1.24337e+06	669892	1.01775e+06	4809.99	1.25305e+06	1.54248e+06	1.31001e+06	1.17889e+06	605502	964786	990046	2.12424e+06	818911	1.16743e+06	1.67322e+06	225010	67592.9	2.28859e+06	3.32822e+06	731252	1.00462e+06	171779	723291	1164.15	869971	768977	66091.5	980146	105002	233395	209333	869602	72443.3	229207	1.95923e+06	380287	1.09631e+06	922021	1.81911e+06	1.08155e+06	267712	778645	17681.2	132155	582000
WSOC_pos_69	ESI (+)	96.0489	5.844	173126	423800	823683	1.45041e+06	107978	1.96487e+06	1.74062e+07	2.62771e+06	508971	1.615e+06	621381	1.42531e+06	2.03338e+06	440452	2.08867e+06	2.59427e+06	2.89826e+06	1.11466e+06	3.15947e+06	3.77035e+06	1.335e+06	1.66143e+06	264557	1.39569e+06	39037.1	1.55823e+06	1.13317e+06	608219	678682	707803	280467	1.40203e+06	1.0054e+06	316003	2.24608e+06	4.61953e+06	2.33222e+06	1.01362e+06	2.64579e+06	4.22338e+06	1.56775e+06	205395	92579	272643	1.3534e+06	148812
WSOC_pos_70	ESI (+)	96.0614	10.429	1.0041e+06	1.78609e+06	262711	206110	514154	399686	670705	363998	236396	686500	257195	266191	198455	33045.3	143759	598534	1.93014e+06	257697	517113	772857	186767	482360	378860	263843	239.178	107052	47977.8	80757.6	285075	85328.1	189849	338257	1.30297e+06	309908	466759	1.08014e+06	374779	1.08769e+06	849263	1.92793e+06	888007	836713	1.17146e+06	124219	103049	98990.3
WSOC_pos_71	ESI (+)	96.0614	16.739	128895	110868	3422.88	4259.08	16609.7	40658.5	10879.1	29441.9	18009.3	12872.5	31938.2	10673.7	20986.1	2904.93	26310	8889.71	31590	29383.2	4725.68	51117.5	30237.8	21301.9	8894.68	49699.7	25393.3	14102.8	0	6827.24	26359	24320.6	8401.69	9383.7	6250.02	6040.33	13368.9	54304.4	24706.3	106011	19606	61806	60658.6	152773	168165	3294.15	316.888	11995.6
WSOC_pos_72	ESI (+)	96.0853	9.666	299692	519196	145618	73617.9	644277	167816	81968.8	163010	566577	303824	144183	113114	706118	75760.2	220154	649124	617385	297757	1.03451e+06	87861.8	494336	113175	181230	156864	120.83	467642	145053	216730	183933	189516	197865	143889	211629	185416	372987	197396	411000	436142	1.15905e+06	1.2166e+06	241633	665066	57503.2	74267.8	305105	90705.3
WSOC_pos_73	ESI (+)	96.0931	8.678	805168	903031	163648	228779	844.204	425908	375260	199770	167576	398187	125860	284687	677804	140827	101990	342867	1.15223e+06	248157	1.37445e+06	961155	441147	504562	399712	143301	247.88	34397	120435	52587.1	123484	89934.9	114015	166014	385000	247000	489321	229461	151264	837902	821858	237484	877244	179215	695163	48758	43949.1	317333
WSOC_pos_74	ESI (+)	96.0933	14.013	222175	328673	243689	87748.7	557141	164905	183465	43886.8	348011	350859	156053	289364	641684	57869.3	226886	208459	573659	97421.7	602248	358121	164892	162753	121731	188455	222.753	133140	21728.9	34740.8	165562	243171	99645.2	282346	959335	81064.4	216556	167848	225703	266406	518912	390219	425927	177314	177788	67443.5	164288	95782.6
WSOC_pos_75	ESI (+)	96.0933	11.057	248761	354533	313697	334731	298269	243466	61377.8	213970	158080	304328	205835	251302	132207	162064	418363	419017	329636	123375	882333	586065	267606	165773	290052	140486	204.363	96912.2	146725	117489	160008	380273	113589	243277	689952	77302.2	596126	200723	155377	335659	559751	145037	377636	157656	139164	74571.3	180101	112477
WSOC_pos_76	ESI (+)	96.9541	12.131	0	11841	0	0	0	6719.54	4428.88	0	0	0	3781.35	2984.39	0	1762.32	4524.81	4549.16	8603.68	2954.25	0	15299.5	2928.16	3916.88	0	0	212.286	0	0	0	2547.19	0	0	2816.99	13397.9	4154.43	3347.83	3857.21	1920.58	0	6315.23	9069.42	7864.41	0	20909.1	0	0	133531
WSOC_pos_77	ESI (+)	96.9541	15.06	0	5879.67	89.3915	3793.17	0	6214.39	98.3329	39727.8	5154.59	0	2747.8	0	0	0	3164.85	3591.58	0	0	6234.41	4576.12	0	0	4042.7	0	0	0	0	5479.19	0	0	2007.92	2825.03	7593.28	0	0	0	0	5352.17	6870.02	6793.12	0	0	4815.43	0	8937.61	952291
WSOC_pos_78	ESI (+)	96.9542	10.693	0	0	2195.24	5359.16	0	4065.23	7632.32	0	3720.47	0	0	2967.69	0	0	4550.08	0	7426.37	0	0	0	0	3201.57	4443.77	0	0	0	2283.48	2218.05	0	4834.5	2075.41	0	6869.3	0	0	0	1155.8	0	0	0	0	4526.16	0	25677.3	22744.7	3398.51
WSOC_pos_79	ESI (+)	96.9543	13.844	63914.8	125412	2075.4	13501.4	0	0	140136	14319.6	5531.01	12015.1	0	0	0	1394.4	0	0	15786.8	0	13055	6475.7	0	0	11367.9	2806.55	0	2283.18	109.672	12.0461	0	3757.08	2218.78	0	0	20579.8	0	3591.36	24173.3	0	0	0	6503.21	3721.44	0	299087	118666	58283.2
WSOC_pos_80	ESI (+)	96.9643	4.678	9178.07	1484.36	3095.24	903.588	886.493	495.666	3484.51	852.357	4129.6	4520.68	1191.31	18645.9	1386.46	290.848	5356.52	3436.64	7129.81	3901.14	37723.5	4113.33	2311.28	3860.91	1932.79	1639.33	96.3065	2369.32	1141.55	668.902	2519.2	3775.71	2870.01	3004.71	44230.6	633.107	1003.76	2544.5	1065.11	15675.9	1626.54	2627.55	3100.52	1914.51	3159.94	499.223	5489.49	1560.22
WSOC_pos_81	ESI (+)	97.0318	6.22	563623	1.20872e+06	462868	714204	33089.2	1.69193e+06	1.60746e+06	1.0342e+06	1.10436e+06	956474	1.20213e+06	1.15225e+06	901631	665071	1.63316e+06	1.77179e+06	1.57228e+06	741686	2.44864e+06	1.25261e+06	654914	803979	379849	877413	15051	1.77267e+06	255680	230987	186092	348117	102590	697220	1.51596e+06	388508	897943	716116	593699	1.09246e+06	1.42064e+06	2.24951e+06	1.07256e+06	139124	293612	126526	234561	295295
WSOC_pos_82	ESI (+)	97.0318	5.944	271503	1.52961e+06	916043	1.49205e+06	85819	1.77292e+06	953295	965128	201605	1.09862e+06	307571	1.27707e+06	2.0156e+06	298166	1.67316e+06	2.46829e+06	1.99128e+06	402514	322485	133914	543143	1.14569e+06	74396.1	713739	16786.7	961874	201380	235616	136342	91962.1	72039.1	809944	2.38248e+06	47661.9	1.1587e+06	711641	585565	1.12023e+06	1.03173e+06	2.40834e+06	1.35227e+06	270167	203985	226401	219726	414422
WSOC_pos_83	ESI (+)	97.0682	12.522	1.28131e+06	1.44417e+06	1.72023e+06	2.37959e+06	9.63743e+06	3.402e+06	1.0717e+06	553928	5.28716e+06	2.37619e+06	2.4534e+06	2.57372e+06	4.41633e+06	1.73112e+06	3.48508e+06	4.05515e+06	4.21614e+06	1.36484e+06	8.64539e+06	4.10754e+06	2.22068e+06	803154	2.0104e+06	1.75495e+06	5322.25	1.18594e+06	549.632	403.534	2.94364e+06	2.60619e+06	757848	1.98907e+06	3.58943e+06	916643	2.70313e+06	2.78544e+06	3.66292e+06	2.52147e+06	5.94947e+06	3.92787e+06	3.63062e+06	1.74336e+06	2.16847e+06	1.35144e+06	500705	1.65625e+06
WSOC_pos_84	ESI (+)	97.0682	16.28	2.73335e+06	1.48267e+06	1.47376e+06	275723	2.18226e+06	1.19003e+06	8312.21	1.05617e+06	933209	1.03491e+06	1.05145e+06	814408	1.16943e+06	157164	851519	2.57474e+06	3.4115e+06	618819	2.02245e+06	1.49216e+06	914202	1.21892e+06	1.75797e+06	540133	1.07406e+06	204257	422680	473053	527592	1.19207e+06	375752	1.42979e+06	3.40882e+06	314117	2.30505e+06	1.54544e+06	1.50956e+06	1.85612e+06	2.10273e+06	613590	2.60737e+06	1.69073e+06	1.99197e+06	524365	192919	1.22249e+06
WSOC_pos_85	ESI (+)	97.0682	9.809	9.76537e+06	7.29383e+06	6.60032e+06	7.40707e+06	1.67064e+07	8.48851e+06	2.36674e+06	4.51144e+06	8.01859e+06	2.88011e+06	6.31367e+06	5.82885e+06	8.86828e+06	2.77822e+06	8.62005e+06	9.61176e+06	1.90924e+07	3.86451e+06	1.87875e+07	1.41261e+07	7.38464e+06	6.54014e+06	7.39865e+06	4.75177e+06	4859.4	5.99663e+06	3.63927e+06	3.64225e+06	5.92279e+06	1.24967e+07	3.87922e+06	7.98676e+06	9.06877e+06	3.18023e+06	1.29002e+07	9.83577e+06	5.44518e+06	1.09444e+07	2.218e+07	1.93549e+07	1.07822e+07	6.99259e+06	9.68709e+06	1.06998e+06	5.28241e+06	3.44144e+06
WSOC_pos_86	ESI (+)	97.0682	8.925	5.80638e+06	1.66079e+06	1.81451e+06	3.50901e+06	3.16262e+06	5.44139e+06	1.51245e+06	5.14064e+06	6.27127e+06	3.64799e+06	5.71656e+06	1.50181e+06	6.74914e+06	2.00676e+06	6.52926e+06	1.13804e+07	1.06223e+07	3.33462e+06	1.63025e+07	1.02782e+07	6.96505e+06	5.01695e+06	5.29531e+06	3.46989e+06	11599.9	3.43764e+06	2.9987e+06	2.38458e+06	8.01792e+06	7.51191e+06	5.48051e+06	3.7229e+06	1.95248e+07	4.4406e+06	8.99539e+06	1.3921e+06	4.38859e+06	2.07561e+07	1.80368e+07	1.85625e+07	1.48804e+07	1.65685e+06	2.81762e+06	1.71524e+06	3.79753e+06	3.29813e+06
WSOC_pos_87	ESI (+)	97.0682	10.597	8.49646e+06	2.62503e+06	3.04525e+06	1.43431e+06	7.05562e+06	3.01761e+06	2.78294e+06	2.32027e+06	3.83767e+06	1.98612e+06	2.94522e+06	932175	809415	527022	3.39654e+06	3.22462e+06	2.98565e+06	1.59414e+06	9.07779e+06	4.06169e+06	2.01803e+06	936012	1.58802e+06	1.73416e+06	5541.29	1.47883e+06	1.13025e+06	592403	1.15012e+06	3.6452e+06	844988	4.06417e+06	4.27416e+06	754837	2.13705e+06	3.62453e+06	1.57347e+06	2.78993e+06	3.22652e+06	3.80542e+06	1.96075e+06	2.37838e+06	5.22221e+06	629230	657782	617476
WSOC_pos_88	ESI (+)	97.0682	13.039	2.9343e+06	1.16121e+06	2.57601e+06	2.80337e+06	1.28467e+06	597062	1.70798e+06	905397	3.01724e+06	861549	1.09359e+06	2.72587e+06	3.89327e+06	1.23989e+06	3.14099e+06	4.03576e+06	2.6647e+06	673076	6.77974e+06	2.76766e+06	1.3727e+06	919180	1.02639e+06	764800	9390.42	290073	100.4	173.212	1.80148e+06	1.88105e+06	768039	2.35865e+06	6.63375e+06	522086	2.96301e+06	1.24269e+06	1.6965e+06	3.58002e+06	5.73468e+06	3.19936e+06	4.56868e+06	1.2178e+06	3.24582e+06	364580	479254	820280
WSOC_pos_89	ESI (+)	97.0682	11.318	4.92271e+06	2.61754e+06	1.66003e+06	2.44641e+06	7.55305e+06	4.16105e+06	2.22958e+06	2.27071e+06	3.51755e+06	2.48826e+06	2.99277e+06	2.54815e+06	4.8367e+06	1.43332e+06	3.86351e+06	4.89366e+06	3.92076e+06	1.20119e+06	8.57124e+06	6.22884e+06	2.49983e+06	3.20183e+06	2.23146e+06	3.82427e+06	5259.3	1.69675e+06	1.35212e+06	1.36815e+06	1.83155e+06	3.69712e+06	337318	2.27749e+06	7.77363e+06	1.20498e+06	5.0309e+06	3.10095e+06	1.92727e+06	2.83724e+06	1.11647e+07	9.95632e+06	3.90567e+06	2.28898e+06	4.34755e+06	1.33647e+06	2.72752e+06	3.43319e+06
WSOC_pos_90	ESI (+)	97.0682	13.736	2.94031e+06	1.79224e+06	769008	1.70147e+06	1.16522e+06	2.00571e+06	457513	1.51202e+06	1.56269e+06	1.65639e+06	1.18966e+06	1.81506e+06	1.78925e+06	788267	1.82838e+06	2.02677e+06	5.23083e+06	1.06604e+06	3.00526e+06	2.70955e+06	1.64505e+06	1.45368e+06	562966	489379	5908.57	585207	112.962	799.743	1.67305e+06	2.16304e+06	204467	1.31041e+06	7.77336e+06	1.84289e+06	3.5503e+06	2.48781e+06	733947	5.65921e+06	7.39532e+06	6.73832e+06	7.3725e+06	3.92795e+06	5.32638e+06	1.42975e+06	442390	2.93507e+06
WSOC_pos_91	ESI (+)	97.0682	8.094	7.79754e+06	8.00437e+06	2.77124e+06	2.39582e+06	26658.1	6.34898e+06	2.93978e+06	2.73452e+06	3.66036e+06	4.01971e+06	3.66996e+06	2.18322e+06	4.68133e+06	1.47268e+06	4.1286e+06	3.89243e+06	1.21599e+07	3.41164e+06	8.87258e+06	6.82747e+06	3.13697e+06	6.37039e+06	8.04297e+06	4.48061e+06	26170.2	3.52697e+06	3.29625e+06	3.31702e+06	7.08855e+06	8.50186e+06	4.42448e+06	7.33545e+06	4.50364e+07	6.3911e+06	1.40047e+07	1.02344e+07	6.69364e+06	1.37441e+07	4.12552e+07	4.14657e+07	2.21311e+07	1.04173e+07	1.35212e+07	1.01843e+06	1.4944e+06	3.45182e+06
WSOC_pos_92	ESI (+)	97.0682	7.605	3.90161e+06	4.35238e+06	2.21112e+06	2.12495e+06	17274.6	3.07595e+06	2.1661e+06	1.83895e+06	1.94512e+06	2.1528e+06	3.18037e+06	1.84944e+06	5.04828e+06	1.98851e+06	2.90337e+06	3.41892e+06	7.02956e+06	2.02551e+06	9.2646e+06	6.84536e+06	3.42362e+06	3.15524e+06	3.33571e+06	3.08392e+06	16442.8	2.11105e+06	958593	1.11158e+06	2.96659e+06	5.0571e+06	1.42395e+06	3.8738e+06	7.9409e+06	2.62026e+06	2.82849e+06	5.42346e+06	3.07886e+06	6.23478e+06	1.01954e+07	9.45855e+06	7.00587e+06	3.33529e+06	1.81121e+06	315437	1.19942e+06	1.65428e+06
WSOC_pos_93	ESI (+)	97.0682	14.56	1.45684e+06	996637	2.31855e+06	828449	2.38457e+06	1.64836e+06	1.8563e+06	864841	2.1227e+06	2.00985e+06	1.24852e+06	657686	2.45194e+06	327957	1.76248e+06	863686	2.06439e+06	573552	2.17525e+06	1.43739e+06	274789	1.06447e+06	1.49715e+06	538773	11270.1	737554	183584	419424	1.62707e+06	1.18885e+06	994606	1.56698e+06	7.71951e+06	246319	3.12174e+06	757170	543634	670831	4.22369e+06	4.6904e+06	3.7391e+06	1.9485e+06	1.06551e+06	346295	740378	811348
WSOC_pos_94	ESI (+)	97.0682	8.334	6.31722e+06	2.76591e+06	8.71166e+06	8.26865e+06	27364.5	5.98949e+06	5.47278e+06	4.72971e+06	1.38942e+07	3.60746e+06	9.15953e+06	8.13523e+06	8.54421e+06	3.89227e+06	1.33401e+07	1.28862e+07	1.00534e+07	3.87883e+06	3.31525e+07	1.9495e+07	9.32743e+06	6.45839e+06	9.5176e+06	4.81501e+06	17759.9	4.73904e+06	4.42237e+06	3.64534e+06	5.95662e+06	1.6972e+07	3.26003e+06	5.37884e+06	4.50364e+07	2.88059e+06	6.89293e+06	7.06021e+06	5.16658e+06	6.19533e+06	1.29289e+06	4.81859e+06	5.5108e+06	6.58198e+06	2.68961e+06	832543	870187	1.32585e+06
WSOC_pos_95	ESI (+)	97.0793	5.046	4.73319e+06	6.97164e+06	1.97864e+06	2.33374e+06	63248.4	23592.2	7.78891e+06	5.37761e+06	2.02852e+06	1.44996e+06	1.95746e+06	4.65697e+06	20884.4	1508.55	2.89713e+06	4.12753e+06	6.96335e+06	3.32162e+06	7.92502e+06	5.64895e+06	5.08616e+06	1.23651e+06	1.10197e+06	2.02338e+06	58950.3	2.62814e+06	1.49344e+06	1.46122e+06	1.53801e+06	1.46054e+06	777363	1.13289e+06	4.20149e+06	1.94655e+06	747374	4.56279e+06	1.90554e+06	5.18321e+06	1.24897e+06	6.63481e+06	6.77058e+06	3.18858e+06	3.62824e+06	2.15578e+06	1.23115e+06	469405
WSOC_pos_96	ESI (+)	97.0795	4.405	3.84048e+06	6.37796e+06	3.72592e+06	4.84896e+06	73916.9	12394.8	86613.1	1.21437e+07	5.58948e+06	7.75506e+06	5.53204e+06	6.79933e+06	54707.3	14674.8	5.56175e+06	1.09875e+07	1.39833e+07	5.14087e+06	2.84807e+06	2.77741e+06	8.29702e+06	4.48737e+06	2.37764e+06	5.19761e+06	46674.4	7.91967e+06	3.07618e+06	2.7536e+06	2.72995e+06	3.1221e+06	2.15005e+06	2.37859e+06	3.21872e+06	1.4275e+06	2.60472e+06	3.6509e+06	1.62213e+06	4.83603e+06	783436	2.09475e+07	4.79431e+06	2.81975e+06	2.13965e+06	1.85535e+06	927152	1.32992e+06
WSOC_pos_97	ESI (+)	97.1046	10.063	220787	77535	203266	200870	112235	162319	80009.9	72116.7	332969	101214	36215.2	196905	249092	101852	264916	412518	275079	65633	778335	388922	151413	12809	170414	58166.9	486.393	51530.4	40537.6	36963.7	38296.8	171253	20076.8	61431.7	33035.6	21756	78982.9	92528.9	80871.4	43842.6	103111	57696.8	163589	57931.8	28718.3	5579.44	21544.8	2725.48
WSOC_pos_98	ESI (+)	97.1046	13.854	493589	420939	275820	306626	591364	367766	231870	235460	288325	195698	295871	330836	523145	162395	476976	446186	923624	112997	438141	326497	213753	244963	320723	169609	195.676	221725	26389.5	40309.2	193893	323707	64975.4	321818	1.29926e+06	137286	189015	155114	123483	499305	309489	486977	816151	106110	101306	135513	350955	119117
WSOC_pos_99	ESI (+)	97.1047	15.331	331611	110595	419.737	284307	1.72321e+06	759364	197.394	418268	637804	133468	475769	542676	425827	210930	576585	767795	693952	267641	900241	497990	397667	239701	320549	164131	167.935	213252	117395	159180	235291	251990	133470	332094	484283	29205.6	178725	262972	142652	434005	262779	326441	323278	237779	188645	32514.2	494190	26646.4
WSOC_pos_100	ESI (+)	97.4043	20.729	0	0	626.093	922.89	1672.15	0	0	812.769	0	743.186	994.109	0	1084.82	0	0	0	0	0	0	0	0	0	1342.05	475.853	66.6743	0	723.423	0	1232.8	0	1264.97	0	1902.33	0	853.231	0	0	1247.5	388.3	0	0	0	1924.09	349.164	0	0
WSOC_pos_101	ESI (+)	98.0271	4.129	212205	344996	139350	224558	10919.4	4599.71	432.715	122367	81295.3	250345	72101.2	132598	3566.27	54.9836	303549	408613	580265	178414	416833	397582	235860	404634	174543	223068	952.871	324256	164071	155078	157069	104373	39236.3	412695	1.35651e+06	65513.3	343587	223243	160486	232911	510793	746114	459472	246630	79889.9	25760.7	49774.9	45027.8
WSOC_pos_102	ESI (+)	98.0271	16.166	65304.3	31163.4	34367	0	13156.8	7894.49	0	11577.1	10785.1	12573.2	13725.8	6998.07	13804.6	1915.79	3501.52	23669.4	387310	30633.3	41858.9	50652.8	6847.29	41231.8	32488.6	5515	43464.2	2015.57	0	12504.9	13429.9	35923.5	4698.86	9813.74	114793	30778	22211.4	14754	10191.1	95871.6	22916	66253	56691.2	40316.2	85621.7	8249.73	2944.65	45567.7
WSOC_pos_103	ESI (+)	98.0271	13.875	113057	85427.5	74853.5	13532.5	132990	52788.1	60041.3	59725.6	47899.5	45756	33734.6	42240	38103.6	14176.2	43049.1	22808.7	273420	29850.4	84592.8	94028.2	23455	55276.2	37396.1	6793.1	0	19949.3	0	50.0129	52989.6	63579.2	22196.8	39006.7	262499	8693.69	64186.8	28003.4	34946.3	121137	84704.5	102790	181101	76687.5	164771	0	7684.72	12703.4
WSOC_pos_104	ESI (+)	98.0635	11.462	125651	69088.7	46392.2	218478	396397	188057	420634	161420	123895	91915.5	226586	94479.8	221128	57946.1	223533	472163	383280	163741	676338	462040	274814	146227	84634.1	52818.8	426.312	95338.3	147621	81158.2	117220	462606	101073	403917	860323	226213	601560	140009	248693	364344	884953	594434	287525	201164	97120.3	18528.4	50480.3	106696
WSOC_pos_105	ESI (+)	98.0636	7.195	893306	466716	528182	589933	5523.41	1.18665e+06	1.0272e+06	619598	213160	665357	504549	559249	1.20531e+06	439937	1.19016e+06	1.11652e+06	3.11633e+06	1.1821e+06	4.02172e+06	3.11221e+06	1.26831e+06	1.73275e+06	1.4664e+06	975182	8003.75	1.234e+06	732022	563231	828266	1.92011e+06	648395	920749	1.22698e+06	947270	2.1076e+06	1.85425e+06	1.23838e+06	2.278e+06	2.95626e+06	3.94268e+06	2.95484e+06	1.11185e+06	1.46535e+06	87211.9	176578	472128
WSOC_pos_106	ESI (+)	98.0761	12.125	239799	206477	107362	102196	293133	195722	13108	43333.9	227560	203492	137666	112476	44122	66951.5	280676	88411.1	331046	22543.3	295142	210370	127659	104935	152751	53666.6	0	17103.5	0	0	62130.8	39463.6	20745.2	32899.9	1.54206e+06	81381.5	69769.9	122711	150469	55515.5	873987	104786	205523	46757.6	174984	31296.3	61024	112823
WSOC_pos_107	ESI (+)	98.0998	11.129	373718	529120	31650.7	7211.8	158910	84301.5	18962.2	71034.1	104828	53704.4	74838.6	81424.8	14302.4	27518.9	87456.2	83989	2.836e+06	183736	113258	156242	47844.9	39230.6	538356	42058.7	0	64226	38673.7	41904.2	93501.6	70309.4	65083.6	76524.3	230299	288189	49578.3	47762.8	114081	189507	162464	51391.6	182178	125077	122717	134907	71961	258952
WSOC_pos_108	ESI (+)	98.0999	4.816	9198.34	39592.8	96154.5	78965.8	2126.29	307.483	469953	13176.4	7263.35	260613	8404.79	11989.1	376.891	129.125	14491.4	9645.86	363129	21135.3	40957.8	125727	9621.44	9848.11	39094	79715.3	221.836	2667.98	274055	234555	8532.35	6248.06	1772.09	88397.3	454379	502353	233905	10020.2	138132	48881.6	49190.1	28193.6	423081	7946.68	49789.7	736018	626362	398455
WSOC_pos_109	ESI (+)	98.0999	4.274	901929	1.87396e+06	342412	499395	1251.43	10809.7	4143.87	554684	424673	707385	517355	627077	11151.6	1873.42	824798	702833	1.17027e+06	472266	1.18095e+06	590146	405978	430329	350907	380496	399.797	479639	264857	221403	296144	240635	229632	285725	3.58703e+06	174112	580526	515253	478947	1.22141e+06	3.05714e+06	1.40798e+06	1.29913e+06	478660	374526	338903	2.34606e+06	471721
WSOC_pos_110	ESI (+)	98.0999	9.847	217211	349115	127652	47645.3	18694.7	21829.2	14425.3	22956.8	8514.47	28585	12338.7	25126.5	11232.5	2244.99	12994.8	71414.6	285805	6968.15	47217.4	45631.2	16660.3	77541.4	110101	18039.1	155.091	13486.4	11324.9	11663.1	2943.14	52490.5	17480.3	8617.18	218350	769494	65309.5	33080.4	81162.6	103929	219485	163084	383821	95330.1	266491	185926	178803	451123
WSOC_pos_111	ESI (+)	98.0999	13.13	9274.13	0	7648.91	10229.8	13832.2	5902.06	5275.28	3601.57	17051.8	5643.45	3928.76	4094.28	5417.97	2499.24	15554	25727	41706.1	15851.3	50340.2	9445.07	4782.69	6822.59	6841.87	2152.16	0	2567.74	0	0	9577.97	3610.36	1981.73	13518	7061.28	4784.1	3229.61	4735.01	45666.3	5366.21	23450.6	9499.43	31030	8406.8	331.233	4946.08	5195.78	0
WSOC_pos_112	ESI (+)	98.0999	9.358	5540.18	3854.11	1319.73	2701.15	41115.7	17920.3	31992.3	3838.34	4951.39	2888.01	4080.94	3977.31	5492.53	3822.81	13450.3	5021	13920.3	1947.95	10134.5	6592.72	9115.71	2929.92	6529.52	2777.5	178.788	9332.34	2887.78	2239.28	3259.45	6004.4	5022.07	4712.22	11304.8	12891.9	7378.3	7283.8	6915.8	8160.88	31900.5	7518.7	16052.1	33202.3	5526.69	24746.4	188290	24539.9
WSOC_pos_113	ESI (+)	98.1	11.681	65598.3	11233.8	4732.46	8170.15	10514.4	9108.48	11731.7	3121.93	3834.9	6561.35	11668.5	13449.2	12779.7	2025.14	6293	13757.3	33150.7	3596.87	157629	51416.6	9630.62	7109.61	72147.6	5335.94	232.194	13077.2	415.041	0	11531.1	15252.1	2558.08	6052.78	9987.92	2257.93	4276.47	4055.58	5488.16	6779.88	17601.9	7000.35	29176.5	6858.36	22479.6	21205.9	48798.6	0
WSOC_pos_114	ESI (+)	98.3241	15.866	0	0	0	5557.96	0	5371.59	0	0	0	4000.36	0	0	0	0	0	3484.44	0	2617.92	8478.9	0	0	0	4287.6	0	0	0	6926.74	0	0	0	0	2280.89	9725.67	4111.75	0	0	0	5991.33	7135.8	0	0	0	0	1881.15	2904.03	0
WSOC_pos_115	ESI (+)	98.4741	4.541	1960.86	9539.16	0	858.253	0	525.337	0	0	0	1264.87	1630.21	0	1828.2	25476.7	22348.3	1534.06	0	0	2197.67	0	878.045	0	1701.9	853.994	0	866.299	0	895.168	0	2580.73	0	797.685	162414	606.307	1001.31	0	0	303546	364040	0	1300.11	2378.79	0	0	0	1426.97
WSOC_pos_116	ESI (+)	98.4948	14.642	7611.37	0	2112.51	0	0	4569.87	43.5622	3212.24	3679.36	0	3103.62	3110.02	6683.72	0	0	4500.31	0	2089.52	0	4950.49	0	3276.68	0	0	0	2968.29	7047.88	5839.43	2962.26	0	0	0	0	0	0	0	2535.46	0	0	6763.72	0	0	5634.75	0	0	6542.83
WSOC_pos_117	ESI (+)	98.6089	14.635	0	0	0	0	0	0	0	0	0	3741.76	0	0	7415.27	1368.93	3633.54	4977.45	8596.98	0	0	0	0	3233.36	5378.6	0	302.493	2211.32	7854.85	5362.05	3418.66	4375.23	0	0	0	0	0	0	2606.86	0	0	5806.77	0	4494.63	5664.75	0	0	0
WSOC_pos_118	ESI (+)	98.9875	16.799	1.30839e+07	1.24679e+07	3.7396e+06	2.80436e+06	1.02727e+07	4.1676e+06	2.82474e+06	2.68222e+06	8.42718e+06	6.46209e+06	8.37299e+06	7.03599e+06	9.70156e+06	4.43163e+06	9.81386e+06	9.97332e+06	1.43243e+07	4.05297e+06	8.88222e+06	5.39909e+06	2.90176e+06	4.61966e+06	6.24739e+06	2.08636e+06	4.68866e+06	2.82789e+06	2.9507e+06	2.93912e+06	4.50997e+06	9.19512e+06	3.85297e+06	3.47759e+06	2.26245e+07	3.85094e+06	1.05831e+07	3.79374e+06	7.73876e+06	1.72816e+07	1.88017e+07	1.13724e+07	3.11692e+07	1.59499e+07	2.4506e+07	1.53652e+07	1.54285e+07	5.01289e+07
WSOC_pos_119	ESI (+)	98.9875	12.143	1.13583e+07	2.7015e+06	1.76788e+07	8.44852e+06	9.8415e+06	9.21769e+06	5.63436e+06	1.62809e+06	9.27208e+06	887061	3.93261e+06	5.83926e+06	5.94353e+06	2.10279e+06	6.76343e+06	8.69774e+06	5.15953e+06	904104	3.91111e+07	1.0564e+07	6.03873e+06	1.60694e+06	2.64142e+06	884419	10916.1	1.33476e+07	2302.37	4588.59	3.78472e+06	2.74094e+07	1.22626e+06	3.861e+06	8.57184e+06	1.40165e+06	1.37256e+06	2.72466e+06	1.42875e+06	2.56611e+06	4.57966e+06	4.36863e+06	5.39565e+06	3.06084e+06	3.59361e+06	1.42771e+06	3.17496e+06	4.22064e+06
WSOC_pos_120	ESI (+)	98.9876	15.201	1.89705e+07	2.73596e+07	183226	1.91454e+06	5.48154e+06	3.38685e+06	12706.5	3.94355e+06	3.68596e+06	3.18881e+06	2.2361e+06	4.38901e+06	1.75926e+06	1.90863e+06	6.30329e+06	4.92673e+06	2.15295e+07	3.9e+06	1.68716e+07	8.99277e+06	3.31668e+06	4.24942e+06	5.46016e+06	2.88492e+06	30665.5	2.28776e+06	1.7345e+06	1.18568e+06	2.11903e+06	3.56898e+06	1.26755e+06	3.32288e+06	2.39984e+07	2.50409e+06	3.09907e+06	4.88712e+06	5.46486e+06	3.1482e+07	1.50089e+07	6.51186e+06	2.07052e+07	9.30057e+06	8.97091e+06	6.36153e+06	2.21724e+06	4.45673e+06
WSOC_pos_121	ESI (+)	98.9876	16.038	385023	173171	1.89827e+06	11748.1	33570.6	38748.2	1575.93	59410.9	239315	248447	194967	277923	12957.6	82356.7	373302	186334	459581	138050	1.53078e+06	228006	47109.5	46471.6	203824	158000	8129.47	54523.2	242036	312906	59930.5	463879	51028.9	160934	163290	28372.3	220000	39133.4	151662	228971	433153	182280	426618	245333	266767	18164.8	34221.4	110609
WSOC_pos_122	ESI (+)	98.9876	20.535	1.71091e+06	679838	71586.7	359961	638572	398042	336110	47434.3	1.23651e+06	300368	428023	530468	356845	82108.2	322497	431290	743109	178805	1.0676e+06	426823	332309	558516	955180	172580	381563	187172	579781	456405	307745	1.49461e+06	775707	149296	549997	380952	446192	283621	167258	141811	457162	1.22196e+06	347138	944602	2.16203e+06	45588.3	175007	1.12628e+06
WSOC_pos_123	ESI (+)	98.9876	11.315	150465	287911	75957.4	18344.6	16103.6	68457.6	51477	49565.6	110098	75516.3	30645.1	48478.7	111776	1517.93	16491	43308.6	295939	10846.3	23545.1	33724.6	2147.4	36455.6	73033.8	2762.89	0	8568.86	8068.22	2538.72	17977.6	13378.9	28771.2	7076.27	224858	47082.3	16224.9	5895.91	32442.9	245235	117755	170965	477388	465594	329401	343906	603072	327014
WSOC_pos_124	ESI (+)	98.9876	12.65	242798	4522.47	41245.2	54113.7	662670	90158.4	108973	36377.1	38578.2	376027	44848.4	7105.17	84192.2	9589.52	15853.3	78095.2	7059.15	2832.11	94111.4	146501	5792.81	9688.72	7262.5	13460.8	0	20515.2	2079.86	0	3233.94	114241	9515.99	3693.02	55525.8	3009.46	401810	4636.56	2979.14	370795	9449.65	5289.89	1.39663e+06	25602.6	18173.8	1743.27	78917.2	8582.03
WSOC_pos_125	ESI (+)	98.9876	8.303	6286.76	48226.5	4002.65	4399.63	0	4697.77	14987.7	2541.13	11418	1652.78	9543.06	8973.89	8249.39	1692.49	2922.72	9873.75	51262.5	3029.57	13984.7	6936.98	6603.31	7462.88	5163.09	2843.86	242.691	0	2012.34	1919.17	0	20358.1	1940.56	2240.9	54805.3	5110.91	4301.6	5672.95	6227.69	6886.62	5581.17	5970.09	23276.7	26706.2	10620.8	24829	187951	10643.9
WSOC_pos_126	ESI (+)	98.9876	19.141	993777	270071	642114	143368	1.24596e+06	21356.1	86393.2	142533	1.41667e+06	275306	849776	270796	108975	169251	657865	636691	695976	323417	328290	135742	743943	207242	612637	452425	101310	505578	411120	1.30323e+06	746286	980411	593868	63684	447099	86634.3	68063.7	261228	422208	247281	166860	302315	1.09868e+06	859427	694596	46426.6	115545	822333
WSOC_pos_127	ESI (+)	98.9876	10.884	192001	156126	1804.98	6102.69	131983	126162	291488	99989.2	76004.3	106271	3761.3	33326.5	59861.8	1624.58	7894.26	13740.1	201936	5850.14	24092	15775	2603.96	3445.22	54544.1	15714.1	0	3080.03	2114.72	2337.77	5640.53	23277.4	50520.7	2187.42	42638.8	9382.9	71873.9	3511.69	4229.83	224851	8923.95	170965	487453	294583	189729	437821	498334	167317
WSOC_pos_128	ESI (+)	98.9876	10.306	12315.3	67004.8	6110.67	3295.64	16862.5	11261.3	9006.38	10812.4	6744.29	3138.27	2886.53	32667.9	16800.9	1442.29	3580.36	4781.07	84457.6	12199.8	17433.6	12667.6	5372.89	2704	10636.7	5470.35	301.932	0	2127.77	0	3036.72	4628.48	2276.72	0	125056	16322.6	13991.2	2722.61	2170.74	3397.68	18073.5	9472.87	10337.2	155716	6459.97	20526	64060	19566.3
WSOC_pos_129	ESI (+)	98.9877	6.254	35188.4	972325	158663	111915	4954.87	163440	7.1151e+06	166221	40695.4	132867	47435.4	101477	202293	11366.1	67482.8	122214	921212	57052.6	261992	227957	211179	86555.5	18635.4	39182.4	4399.6	40320.3	29928.9	32339.7	33384.4	90951.4	57964.2	63368.8	723922	290723	394725	194022	196558	1.04579e+06	625557	448223	1.85174e+06	636964	854260	1.57202e+06	2.4071e+06	875808
WSOC_pos_130	ESI (+)	98.9877	13.909	453265	164122	296191	128238	684089	381478	1.02823e+06	434725	378285	359151	312874	399406	433432	69935.2	232504	368647	479952	150792	367261	312538	173099	123751	178196	81733.4	0	124805	31.9778	0	123559	217918	131031	146952	460566	159372	205172	104489	187006	427934	592216	363622	302298	246348	441578	104103	383256	401568
WSOC_pos_131	ESI (+)	98.9877	4.195	365953	483485	658058	649754	23665.5	8306.28	12712.7	220012	117807	241569	71483	629847	3687.57	263.694	105621	102873	2.39867e+06	102338	115253	1.83725e+06	72101.1	812734	1.64713e+06	158788	8293.1	284830	28555.2	68449	28363.6	221362	585600	688481	3.24838e+06	111074	557757	2.39674e+06	402130	1.05732e+06	662665	1.24042e+06	3.44938e+06	334059	629100	207842	268841	84548.2
WSOC_pos_132	ESI (+)	98.9877	19.685	2.3199e+06	755707	224555	603528	338977	638524	1.2616e+06	428658	643812	806238	1.42655e+06	470635	597823	264239	234004	475248	820573	459687	1.04863e+06	580991	217706	613732	1.01236e+06	645059	416284	76760.7	449648	115202	212671	1.24146e+06	628947	592418	1.17573e+06	791375	1.07246e+06	282422	336421	1.42611e+06	1.01931e+06	3.03377e+06	742736	391513	357650	50225.3	197723	300758
WSOC_pos_133	ESI (+)	98.9877	15.335	3.91268e+06	2.73596e+07	64651.3	1.93523e+06	5.48154e+06	3.4111e+06	16498.2	3.94355e+06	3.31015e+06	1.75209e+06	2.25678e+06	4.09381e+06	1.75926e+06	1.27585e+06	5.66719e+06	4.28996e+06	8.61038e+06	3.16083e+06	1.6378e+07	7.2845e+06	3.22324e+06	3.20683e+06	3.61691e+06	2.06928e+06	30790	1.85837e+06	2.17337e+06	1.27876e+06	2.29555e+06	5.23628e+06	1.44632e+06	2.4183e+06	1.46849e+07	2.50409e+06	3.27532e+06	3.43969e+06	2.71926e+06	3.1482e+07	1.07412e+07	5.65327e+06	1.14313e+07	3.42756e+06	4.97641e+06	6.36153e+06	2.21724e+06	5.0501e+06
WSOC_pos_134	ESI (+)	98.9878	17.053	6.55155e+06	5.80341e+06	525730	367325	1.08525e+06	567013	1.5356e+06	1.32832e+06	400985	782576	278106	2.03546e+06	660976	132571	393637	552678	225298	147740	1.9913e+06	849203	54210.4	674605	623625	260917	32640.7	274763	1.2768e+06	471635	413517	3.30161e+06	1.23322e+06	670417	1.80664e+06	77633.3	185962	246684	366188	3.9027e+06	1.11354e+06	2.77007e+06	1.09556e+06	3.88848e+06	5.14511e+06	95784	143788	5.0128e+07
WSOC_pos_135	ESI (+)	99.0473	12.614	844670	726736	396623	1.28236e+06	3.49772e+06	1.65444e+06	760745	782345	1.71e+06	1.13092e+06	1.46311e+06	1.48366e+06	1.87954e+06	856376	2.84113e+06	734650	562551	344317	3.86107e+06	1.39645e+06	877663	1.27055e+06	1.21881e+06	583341	2999.16	1.14089e+06	4484.59	2024.38	750432	2.49269e+06	954217	1.96652e+06	1.50204e+06	337552	2.29905e+06	948158	550682	1.15138e+06	2.41022e+06	1.11919e+06	544323	855806	1.12995e+06	169386	198374	826486
WSOC_pos_136	ESI (+)	99.0474	10.822	2.15674e+06	1.78346e+06	1.94803e+06	871240	6.26151e+06	1.53556e+06	1.62473e+06	1.05494e+06	1.25764e+06	1.36319e+06	779292	729627	1.3385e+06	596117	1.07962e+06	1.27299e+06	4.69025e+06	782891	2.18747e+06	3.55037e+06	1.51649e+06	1.23393e+06	1.85356e+06	866881	7115.9	753088	677758	551944	700206	1.25499e+06	1.26935e+06	1.10939e+06	6.1523e+06	2.27088e+06	2.64448e+06	1.21001e+06	1.51421e+06	4.08295e+06	3.48881e+06	7.36741e+06	1.00655e+07	1.9221e+06	2.36234e+06	515018	546643	907525
WSOC_pos_137	ESI (+)	99.0474	13.965	1.21051e+06	1.0424e+06	449777	605578	2.72114e+06	1.09891e+06	644249	555788	917510	850681	893238	665530	1.15581e+06	343736	935590	867872	1.87942e+06	340063	1.59311e+06	1.29259e+06	525855	726853	969925	455026	9697.13	403384	1134.4	145438	586579	867325	389839	629221	1.79649e+06	286095	847146	711164	514498	1.24337e+06	1.06501e+06	1.19909e+06	1.22722e+06	880743	1.56924e+06	236403	177103	616488
WSOC_pos_138	ESI (+)	99.0475	13.397	2.62236e+06	1.52288e+06	1.07157e+06	1.44203e+06	4.02629e+06	2.14495e+06	1.28144e+06	1.26827e+06	1.82265e+06	1.59535e+06	1.63433e+06	1.26246e+06	2.34483e+06	612566	1.57866e+06	2.17754e+06	3.27753e+06	553581	3.14285e+06	2.19654e+06	994147	1.19506e+06	1.00785e+06	875420	13030.8	829359	1810.31	2599.42	752941	1.23165e+06	710273	1.18719e+06	5.31299e+06	366453	2.03644e+06	1.39663e+06	919763	2.68164e+06	3.49886e+06	3.87269e+06	2.68933e+06	1.52493e+06	1.97653e+06	464726	1.3498e+06	1.50641e+06
WSOC_pos_139	ESI (+)	99.0475	9.342	3.53744e+06	4.84705e+06	2.96078e+06	3.42262e+06	7.65744e+06	4.16417e+06	2.48235e+06	2.15136e+06	4.63228e+06	2.84256e+06	3.85445e+06	2.70146e+06	5.2261e+06	1.41942e+06	4.12059e+06	4.18747e+06	8.43199e+06	1.53928e+06	7.13477e+06	6.56613e+06	3.03238e+06	4.36366e+06	3.05578e+06	1.5458e+06	7665.97	1.99422e+06	1.57499e+06	1.54826e+06	2.48163e+06	4.89478e+06	2.2002e+06	2.76878e+06	1.06235e+07	1.5365e+06	4.38946e+06	3.41838e+06	2.36101e+06	4.3914e+06	9.66305e+06	7.4953e+06	5.71808e+06	3.53204e+06	5.51843e+06	743864	463846	2.08e+06
WSOC_pos_140	ESI (+)	99.0475	10.279	2.14029e+06	4.7275e+06	1.59771e+06	2.18778e+06	2.8308e+06	1.63544e+06	2.00523e+06	973354	1.34108e+06	3.50684e+06	1.30432e+06	923689	2.5158e+06	406838	1.53817e+06	1.03349e+06	7.35663e+06	453730	4.76621e+06	3.52011e+06	891181	3.86642e+06	2.89682e+06	807413	13473.1	541217	1.37804e+06	359091	833608	1.63515e+06	1.28506e+06	1.15794e+06	1.19135e+07	1.73231e+06	6.19421e+06	3.64857e+06	2.82063e+06	5.73767e+06	9.7911e+06	1.22529e+07	8.2365e+06	838287	5.2425e+06	834704	132552	2.00523e+06
WSOC_pos_141	ESI (+)	99.0475	11.397	1.48936e+06	2.00787e+06	1.82292e+06	2.49442e+06	3.93881e+06	2.90564e+06	1.2305e+06	1.54722e+06	2.31003e+06	2.10067e+06	1.91283e+06	1.65941e+06	2.95829e+06	1.2228e+06	2.4554e+06	2.36558e+06	4.77042e+06	401161	4.47269e+06	3.5634e+06	1.59698e+06	1.86856e+06	299281	1.11829e+06	7972.15	1.24412e+06	753310	398121	2.136e+06	2.59266e+06	527157	2.235e+06	6.89224e+06	143420	1.13119e+06	2.95447e+06	1.61507e+06	4.26734e+06	4.74572e+06	2.50388e+06	4.23619e+06	1.77469e+06	1.52428e+06	594905	530373	781437
WSOC_pos_142	ESI (+)	99.0475	7.174	474975	1.90738e+06	1.00712e+06	1.31234e+06	34444.3	1.49647e+06	925202	733573	957313	966649	1.17624e+06	2.69785e+06	348761	1.02923e+06	2.27223e+06	1.32801e+06	2.6092e+06	945667	3.96536e+06	1.27463e+06	1.45937e+06	3.21968e+06	1.63518e+06	1.59955e+06	8695.25	406968	643534	589460	1.13145e+06	4.97899e+06	741696	1.14464e+06	1.45309e+07	2.27576e+06	4.53813e+06	1.14188e+06	818705	3.95213e+06	9.60998e+06	1.7083e+07	6.67688e+06	876333	1.82359e+06	247710	557796	197552
WSOC_pos_143	ESI (+)	99.0475	14.357	3.12676e+06	2.46378e+06	655924	485961	1.85754e+06	1.06744e+06	952458	1.28267e+06	1.07016e+06	1.74519e+06	1.21072e+06	1.43044e+06	993724	348986	686450	2.08409e+06	5.01847e+06	887148	2.64127e+06	2.39285e+06	447633	1.75061e+06	1.88593e+06	1.34051e+06	8493.54	333016	905865	326625	921393	701820	360444	1.8331e+06	3.96863e+06	649702	1.39186e+06	2.00498e+06	965183	3.53674e+06	2.43616e+06	3.09269e+06	2.93666e+06	1.87071e+06	1.10296e+06	269850	248743	622044
WSOC_pos_144	ESI (+)	99.0475	17.574	105548	348833	136997	43587.9	498693	212697	119100	89933.8	160632	1.19227e+06	267974	33930.3	1.65394e+06	49902	144394	192991	165030	70784.3	178950	196608	201188	177048	197425	91721.6	171609	126999	80861.4	112383	200192	84449.1	34165.1	40097.8	274870	50812.3	1.14352e+06	271110	693722	427108	187870	404082	90171.1	383919	224406	40383.9	64419.2	413114
WSOC_pos_145	ESI (+)	99.0475	8.43	2.707e+06	6.11055e+06	1.93859e+06	2.39378e+06	38833	3.29696e+06	2.73185e+06	1.40385e+06	2.35204e+06	2.16688e+06	2.07158e+06	1.88903e+06	3.24372e+06	1.59859e+06	3.94484e+06	3.45499e+06	4.92345e+06	1.51342e+06	4.79962e+06	5.76473e+06	1.38811e+06	3.85186e+06	3.51176e+06	1.65173e+06	20404.9	1.93801e+06	1.77096e+06	1.59872e+06	2.88896e+06	4.81202e+06	1.89487e+06	3.34209e+06	1.38023e+07	3.0319e+06	4.74032e+06	6.30257e+06	1.99236e+06	4.41783e+06	1.71359e+07	1.20965e+07	4.62709e+06	4.18126e+06	4.87311e+06	2.3976e+06	7.24302e+06	2.53883e+06
WSOC_pos_146	ESI (+)	99.0476	8.096	3.90062e+06	3.72908e+06	2.45498e+06	612778	27020.2	847183	280919	709116	1.04123e+06	2.16688e+06	798978	2.0414e+06	448554	181214	3.94484e+06	4.66605e+06	1.57387e+06	1.70071e+06	2.01656e+06	2.87775e+06	2.7487e+06	3.30057e+06	602157	377354	29964.4	2.28819e+06	255853	163554	1.13823e+06	651108	2.29045e+06	2.62476e+06	1.0374e+07	1.19471e+06	6.44374e+06	246863	783120	3.60433e+06	2.03946e+06	4.77286e+06	2.68665e+06	1.01686e+06	1.68593e+06	302874	287802	1.36548e+06
WSOC_pos_147	ESI (+)	99.0476	6.157	1.26312e+06	483232	4.41325e+06	4.09161e+06	180870	2.32517e+06	7.10867e+06	263623	605688	4.33806e+06	2.34123e+06	5.04895e+06	6.54906e+06	197265	6.46769e+06	8.84187e+06	1.40565e+07	3.79218e+06	440108	364965	5.19871e+06	881651	785247	5.43754e+06	75566.7	374988	2.29922e+06	246830	3.74411e+06	1.08021e+06	2.0724e+06	538165	2.35761e+07	5.70466e+06	1.13342e+06	223207	1.4814e+06	773816	1.50309e+07	9.70289e+06	1.44146e+07	3.60102e+06	5.5029e+06	1.83221e+06	3.32074e+06	499277
WSOC_pos_148	ESI (+)	99.0837	15.417	471752	748090	4266.98	546535	469661	589411	719.584	231197	431440	427300	374992	418324	1.15575e+06	163660	421523	859702	1.82166e+06	458985	1.19829e+06	637270	410504	369595	390907	544147	5444.95	187745	160559	341464	239367	319366	240877	422082	912542	163701	507118	337876	300187	418381	570505	831317	761809	427896	138686	220065	301849	892099
WSOC_pos_149	ESI (+)	99.0838	9.578	2.22823e+06	2.22562e+06	2.36108e+06	2.74703e+06	5.88175e+06	2.39211e+06	1.94818e+06	2.03818e+06	6.79123e+06	1.84629e+06	3.83376e+06	3.11441e+06	3.60619e+06	2.02808e+06	5.99175e+06	6.86156e+06	3.62337e+06	1.3242e+06	1.28749e+07	5.84808e+06	2.4822e+06	1.26023e+06	3.36426e+06	1.49794e+06	3378.78	1.74991e+06	1.47592e+06	1.6865e+06	2.9747e+06	8.41027e+06	1.35484e+06	2.13028e+06	5.25053e+06	1.33853e+06	3.23308e+06	2.31199e+06	1.93507e+06	2.76147e+06	4.06742e+06	4.13507e+06	2.93443e+06	1.64216e+06	2.03768e+06	193022	398498	794131
WSOC_pos_150	ESI (+)	99.0838	14.133	470833	533531	353888	488711	2.14451e+06	580721	347667	1.13e+06	886948	586681	567085	429350	1.65385e+06	260312	686442	526992	1.21898e+06	531895	1.00825e+06	659720	394389	382056	420806	275970	2661.87	236497	231053	115221	307278	577112	170695	324447	238061	110231	321343	299635	585169	796396	489594	465580	948985	254310	288070	102303	132690	176843
WSOC_pos_151	ESI (+)	99.0839	8.546	1.40991e+06	1.93259e+06	2.10254e+06	2.09412e+06	4866.87	2.55907e+06	559779	1.26033e+06	2.05301e+06	1.21738e+06	2.08443e+06	2.32674e+06	2.72394e+06	1.06085e+06	2.07137e+06	4.01417e+06	4.91723e+06	1.44907e+06	8.43002e+06	4.02492e+06	2.05251e+06	1.38523e+06	2.42413e+06	1.16903e+06	681.616	1.68542e+06	847008	710304	1.041e+06	2.43517e+06	753932	1.18847e+06	4.37722e+06	1.00694e+06	3.41622e+06	592609	1.51986e+06	2.46172e+06	3.85942e+06	4.46458e+06	4.12961e+06	1.20457e+06	1.20586e+06	581279	1.70329e+06	1.87017e+06
WSOC_pos_152	ESI (+)	99.0839	11.771	1.152e+06	487439	722638	911528	537516	638082	343226	119185	1.16805e+06	1.24789e+06	675728	453146	989265	194585	791564	1.8752e+06	1.13371e+06	332304	1.85775e+06	293055	459749	1.02259e+06	527494	261950	1255.15	110493	7.92735	220170	149366	228867	241053	410545	1.17346e+06	180205	496009	684648	305524	643802	245696	346361	317642	119181	708169	128756	918677	89534.7
WSOC_pos_153	ESI (+)	99.084	17.081	712829	193279	246913	201239	449665	390385	334205	435223	201218	403589	391064	279170	683195	119855	444058	151903	539317	310554	1.04684e+06	397972	406577	213377	334976	213985	485632	130792	111492	170573	178943	226298	239789	161634	389080	171543	82632	155521	163545	240376	437865	287980	403311	298770	533883	22314.4	52819.4	193025
WSOC_pos_154	ESI (+)	99.6994	14.879	0	0	0	0	0	0	0	0	3952.36	0	3090.23	4656.46	0	0	4505.25	0	7334.41	0	0	0	0	0	3983.23	2674.19	265.908	0	0	0	0	0	0	0	0	0	0	0	1909.54	0	0	6020.84	0	0	0	0	0	3730.3
WSOC_pos_155	ESI (+)	100.043	5.997	68214.2	362084	206854	311556	52428.9	852704	500858	494434	52056.5	533154	88015.4	389544	894913	309846	792733	962721	888502	483894	1.03928e+06	700709	423710	683184	197801	743978	7752.44	797293	102791	102082	183927	237778	89108.8	617982	1.2724e+06	216607	811540	467625	285659	382087	707429	1.7325e+06	713185	156069	32059	38898.3	36796.8	30957.4
WSOC_pos_156	ESI (+)	100.043	4.321	1.08353e+06	1.64999e+06	1.14577e+06	1.39522e+06	31544.8	19328.5	1289.01	1.47183e+06	1.29376e+06	1.98877e+06	1.1032e+06	1.49265e+06	49661.3	6648.89	2.78703e+06	3.47224e+06	5.659e+06	1.64791e+06	4.48415e+06	2.84572e+06	1.74744e+06	2.97591e+06	871639	2.2668e+06	1410.69	2.4531e+06	1.22807e+06	1.2581e+06	2.98692e+06	2.27907e+06	936331	3.32008e+06	8.99448e+06	1.31072e+06	2.68819e+06	1.5602e+06	1.11554e+06	2.27189e+06	4.49105e+06	7.35425e+06	4.9754e+06	1.96458e+06	1.68618e+06	198907	165037	266632
WSOC_pos_157	ESI (+)	100.054	11.607	30014.3	10080.1	24019.3	4096.75	43876.5	27918.4	7798.81	13564.6	40923.4	58187.8	31946.3	44281.8	46778.1	6099.93	12869.2	33771.5	57503.3	9201.33	83330.1	65673.3	18157.2	61531.9	39961	27488	0	15741.2	4213.83	13462.6	11842.4	34433.8	9219.22	6525.7	122456	172627	67680.6	8912.59	33622.7	27234.3	95702.6	92573.4	52634.6	8811.08	37178.5	33058.1	379501	9389.35
WSOC_pos_158	ESI (+)	100.079	18.867	134074	51441.1	21954.1	46379	112805	70575.2	55416.9	47430.4	108336	40890.5	27890.2	30460.3	25194.5	29855.6	25484.5	28107.9	92042.7	38159	128765	93087.1	42693.5	43349.4	108834	40023.1	34994.6	12619.4	40761.6	18215.7	74869.1	97593.6	18483.8	37536.9	89393.8	28038.8	55143.9	23095.3	21393	56629.6	140845	88542.9	28146.7	127047	79353.6	7405.6	9359.91	112402
WSOC_pos_159	ESI (+)	100.079	6.211	590759	487360	203861	368767	37830.5	656377	531845	413080	264683	402102	32789.6	285688	562688	235342	65061.8	397673	887373	369456	651177	597880	431412	426027	41605.9	445864	2475.23	382493	89847.6	248117	423924	501024	525567	449972	1.07789e+06	553361	456182	333423	324478	443354	720766	1.00676e+06	837515	295681	348679	174976	260619	39450.2
WSOC_pos_160	ESI (+)	100.079	16.766	1.27226e+06	1.44541e+06	134178	85746.5	134089	163327	208843	230360	36803.2	254302	99682.6	58975.1	63688.2	46692	327611	128617	1.79043e+06	13725.2	190390	590837	64619.1	296089	2.04966e+06	559771	339578	92527	43369.8	40518.1	282577	161135	227322	231128	1.55808e+06	94704.4	134788	58720.6	56221.1	374333	206562	100702	408525	32696.5	416934	30071	93610.2	79345.1
WSOC_pos_161	ESI (+)	100.079	5.273	1.41495e+06	404058	247617	306802	14441.7	8018.04	271061	279708	495862	303603	134348	351125	124998	815.382	630286	552310	600809	598731	2.08903e+06	689003	416967	544364	134016	744252	6299.21	656737	83642	352760	817251	759293	158408	559645	1.03603e+06	140251	318602	251846	298193	418002	382576	477165	673488	357796	231239	76044.4	20327.5	359537
WSOC_pos_162	ESI (+)	100.079	14.564	45126.5	1.42922e+06	10872.2	903773	364142	523110	127.183	82124.6	146215	514368	158213	135601	96574.5	408884	229773	1.41433e+06	1.51837e+06	541811	313945	1.90201e+06	175606	2.56084e+06	377907	1.0714e+06	4332.63	270568	53388.9	553308	224840	2.74192e+06	233084	1.51435e+06	1.52742e+06	120559	623107	112891	1.50365e+06	451009	6.79869e+06	329299	5.85821e+06	160210	2.72099e+06	590546	27851.2	1.37246e+06
WSOC_pos_163	ESI (+)	100.079	13.441	398963	548230	509165	174862	75078.7	16961.2	143247	168092	368865	92186.7	66427.7	65080.3	37795.1	100265	30121.4	391818	415271	177000	157051	628156	96607.4	413392	132177	201439	179.379	126460	52.1121	603.066	77116	585902	139602	366392	360094	54856.5	38087.6	53373.6	254883	1.14795e+06	916184	93922.5	2.85304e+06	724859	320478	184866	97857.4	332517
WSOC_pos_164	ESI (+)	100.115	10.827	2.61352e+06	4.49819e+06	1.14672e+06	226269	10940	412518	438166	462165	262297	256615	2934.74	236112	7461.57	104667	129610	187635	3.17437e+06	9018.31	238954	394297	114645	475764	199109	144495	451.155	134198	76177.1	6669.73	144029	186513	114070	188512	634058	2.55475e+06	308617	205236	45506.4	705156	1.65206e+06	390778	3.14496e+06	12376.7	1.7047e+06	1.34529e+06	1.08699e+06	439229
WSOC_pos_165	ESI (+)	100.115	11.016	2.61352e+06	24797.9	13520.9	2965.01	814462	412518	438166	462165	262297	256615	292105	236112	132230	35744.7	129610	187635	95213.9	362283	238954	9448.91	114645	475764	785274	144495	451.155	134198	89617.1	95090.8	187279	186513	181196	188512	1.51026e+06	65396.5	1.05704e+06	205235	568761	781616	1.65206e+06	1.26954e+06	33147.1	965583	1.7047e+06	22836.7	26126.5	1.99137e+06
WSOC_pos_166	ESI (+)	100.116	5.339	46053.7	78963.3	15156.3	23479.1	968.993	227.004	153332	62655	270849	67432.3	8343.04	62968.7	1114.94	2871.1	13941.9	30356.5	111727	59988.5	864710	58378.6	16097.5	32588.6	8372.69	30780.6	1065.74	74590.9	5077.58	2580.34	4706.47	4573.56	10836.5	8495.91	56863.2	58098.8	7163.73	49924.2	28632.2	189750	16983.9	81569.5	12246.3	8013.83	19108.6	160837	150657	141348
WSOC_pos_167	ESI (+)	100.116	8.355	19113.4	65330.6	38922.2	4341.48	0	9734.38	56774.2	6833.44	3036.16	5997.75	3981.18	2252.69	1244.6	1374.52	6689.52	3216.73	162647	2092.58	18463.5	3617.52	2309.47	20759.2	99185.4	21351.7	0	2535.05	4390.48	2886.41	2553.41	12112.7	9448.95	40669.2	2.17065e+06	16191.6	15531.8	8035.04	16683.5	37303.4	16270.2	20014.7	53239	18422.8	7836.32	47043.8	78082.9	89985.7
WSOC_pos_168	ESI (+)	100.116	6.455	10887.3	5.26947e+07	2.45998e+07	1.67945e+07	1.12545e+06	6.38253e+06	7.66107e+06	4.64352e+06	4805.25	5.14359e+06	5344.12	2.03555e+06	4.84533e+06	734086	2.43827e+06	2.37924e+06	1.14236e+08	5.49731e+06	4994.51	1.15517e+07	3.36504e+06	1.29589e+07	3878.46	2.02307e+06	174620	1.75598e+06	5.02171e+06	2587.08	1560.32	3047.91	2967.18	2.98065e+06	5.21046e+07	2.9827e+07	1.77098e+07	4.77953e+06	1.76524e+07	17837.5	7.02251e+07	1.14599e+07	4.08709e+07	3186.04	2739.8	3.36631e+07	1.24986e+07	4170.11
WSOC_pos_169	ESI (+)	100.116	9.027	218748	510783	1.16901e+06	660799	1.9991e+06	112310	35552.9	77557	31014.4	23523.3	13750.2	17085.7	6929.1	1667.2	14823.4	30413.2	297800	12712	18454.3	10887.6	14694.8	47281.4	57038.3	11844.9	219.951	11410.5	638.152	10964	2973.26	29659.9	52955.3	3268.14	24659.8	14837.3	26157.7	3268.56	6174.9	17794.1	16804.6	28234.7	55953	3263.83	12056.8	23141	18724.6	28678.7
WSOC_pos_170	ESI (+)	100.116	5.62	68785.7	13626.4	2209.02	4031.23	466.839	17297.6	370179	31237.9	24527	13413.7	27794.4	17032.9	103634	2871.1	33493.8	21733.9	5007.87	9619.47	51408.2	23300.2	1980.6	3565.89	6635.68	9616.98	1065.74	45223.5	11413.7	3055.79	116677	3361.2	8130.94	4009.43	30688.9	3562.12	16991.1	4817.84	7611.78	165302	9410.15	67316.1	40259.1	27445.5	62935.3	29614.9	65212.1	105689
WSOC_pos_171	ESI (+)	100.116	6.852	5.13917e+07	9.80853e+07	4.97333e+07	3.06074e+07	1.46774e+06	1.36593e+07	1.82425e+07	1.50379e+07	1.06478e+07	1.71636e+07	1.29001e+07	7.77428e+06	1.49466e+07	3.76441e+06	7.87251e+06	6.59122e+06	1.55988e+08	2.72344e+07	2.19603e+07	2.61866e+07	9.688e+06	2.92378e+07	4.09892e+07	9.4837e+06	248611	8.66135e+06	5.21595e+06	4.06953e+06	6.66442e+06	1.28464e+07	6.63167e+06	1.08334e+07	1.06639e+08	5.06567e+07	5.23754e+07	8.28033e+06	2.84063e+07	6.64216e+07	7.08822e+07	3.14698e+07	5.59738e+07	2.19632e+07	4.63501e+07	2.99914e+07	1.04197e+07	6.32002e+07
WSOC_pos_172	ESI (+)	100.116	12.521	5808.46	13337.1	4324.68	5798.11	14562	0	5372.23	3381.74	0	2917.52	0	0	0	1740.05	0	5183.32	20498.3	2102.67	6286.38	10278.7	3020.97	0	3882.49	2084.44	0	4522.66	0	0	2136.79	13528.9	0	2110.94	0	4613.6	4860.7	2616.82	2680.76	4782.21	0	8996.73	5804.55	0	4604.97	8509.02	170426	0
WSOC_pos_173	ESI (+)	100.627	15.5	0	0	0	5251.2	8662.61	5080.69	0	0	0	0	3941.54	2666.55	0	0	0	0	0	0	0	0	0	0	0	0	270.577	0	0	0	0	3825.96	669.454	2587.75	0	2941.23	2988.28	0	2180.97	0	0	0	0	0	0	1340.74	0	7835.89
WSOC_pos_174	ESI (+)	100.69	13.574	0	0	2349.96	14575.4	0	0	0	0	3154.01	0	0	0	0	0	3667.07	0	0	1955.62	0	0	0	0	3949.62	0	0	2255.93	0	49.0024	2509.36	0	0	0	1044.29	10304.1	0	4537.73	0	0	5663.47	0	32046.5	0	0	84705.8	0	103504
WSOC_pos_175	ESI (+)	100.934	4.471	149323	14632.1	47538.5	13056.6	41785.9	17445.3	4746.59	26900.2	37918.5	33205.9	64412	68022	18632.7	1250.16	14920.3	73925.3	79102.1	81453.9	128140	59117	26953.4	55345.8	62044.8	20808.3	8473.88	24324.8	54803	54580.6	12008.2	32897.2	38327.3	36086.2	127095	3266.92	55516.8	19028.2	38558.6	65136.4	148366	23214.5	80321.9	89538.6	40908.9	34117.8	9067.54	49153.4
WSOC_pos_176	ESI (+)	100.991	14.611	0	0	0	0	0	4829.73	0	3234.37	3573.69	5059.88	0	2593.81	0	0	0	3631.83	0	0	1091.14	0	0	0	4192.86	0	339.656	2134.18	0	0	2773.03	5670.53	0	0	0	0	0	1994.52	0	0	0	0	0	0	0	0	2359.04	0
WSOC_pos_177	ESI (+)	100.991	15.231	113231	169727	558.191	4414.44	10301.7	4883.86	0	3234.37	4429.72	9691.75	3217.39	17001.3	0	7812.42	33889.3	28431.9	130854	19109.2	68584.8	38932.7	4210.52	14171.8	16757.9	8745.27	0	6272.15	0	0	4051.62	4945.77	2045.03	9458.81	118955	0	3277.94	13935.5	40707.5	156026	91629.2	49223.1	95900.4	30291.4	40365.9	34972.4	0	12392.7
WSOC_pos_178	ESI (+)	100.991	19.47	2107.39	0	698.217	0	0	903.696	3199.82	829.217	0	0	1092.64	2072.27	0	0	974.457	0	0	0	0	0	0	1044.74	1535.9	536.104	0	594.616	0	747.117	3905.55	3977.23	1519.49	873.622	2357.12	742.618	817.913	865.874	707.576	1945.11	1847.58	3534.08	1593.79	0	2250.64	505.244	0	1564.75
WSOC_pos_179	ESI (+)	101.026	5.947	4.92659e+06	851914	89813.4	505599	97234.3	122108	423598	194865	844852	386020	2.29997e+06	252591	116141	124311	768380	957917	684736	234215	530520	388600	83603.2	908284	3.04163e+06	140372	14190.2	247289	2.87233e+06	1.79219e+06	1.87196e+06	5.19485e+06	940916	257678	1.97793e+06	236823	406800	331764	181056	201767	632351	1.43104e+06	672547	3.26428e+06	6.1187e+06	74658.2	1.50186e+06	4.76173e+06
WSOC_pos_180	ESI (+)	101.026	6.847	2.75346e+06	331347	180406	124230	11674.6	178584	349133	133532	833154	187587	1.78031e+06	201770	138992	89443.2	216309	181258	342790	277832	622014	493449	173079	322797	1.74082e+06	133351	2088.34	204023	359943	2.1009e+06	1.5283e+06	1.16317e+06	888953	312090	1.60719e+06	99313	513085	218642	48742.3	421079	1.12165e+06	271107	680590	4.13049e+06	5.54827e+06	170873	121892	2.05032e+06
WSOC_pos_181	ESI (+)	101.026	5.213	2.23505e+06	4.14121e+06	2.76224e+06	2.59624e+06	540561	178556	3.80947e+06	3.37173e+06	7.82804e+06	4.22383e+06	7.26415e+06	2.62704e+06	287989	51813.5	6.74235e+06	1.28318e+07	8.64325e+06	3.22114e+06	1.05025e+07	5.14892e+06	2.74563e+06	1.11681e+07	1.14653e+07	3.86801e+06	115464	5.51737e+06	3.52159e+06	6.22248e+06	1.37577e+07	4.28069e+06	1.92379e+06	4.75715e+06	1.53872e+07	5.57161e+06	2.37355e+07	3.30726e+06	2.79836e+06	4.49118e+06	1.45309e+07	3.09335e+07	7.64322e+06	5.45657e+06	3.21074e+06	580885	1.43676e+06	1.04352e+06
WSOC_pos_182	ESI (+)	101.062	13.328	3.13909e+06	4.95727e+06	2.4026e+06	2.48085e+06	7.47711e+06	3.99958e+06	2.94476e+06	2.81118e+06	4.19991e+06	2.8935e+06	3.71468e+06	2.70527e+06	3.57779e+06	1.42379e+06	3.28604e+06	3.52281e+06	1.69639e+07	3.22742e+06	5.90618e+06	5.78082e+06	1.94952e+06	5.19055e+06	5.35935e+06	2.06989e+06	60589.3	1.76531e+06	3851.66	4385.07	3.55579e+06	3.59796e+06	2.11263e+06	2.8908e+06	1.72969e+07	1.59459e+06	2.52872e+07	7.62006e+06	5.94677e+06	6.95386e+06	3.91955e+07	1.97188e+07	3.40529e+07	1.73165e+07	1.25345e+07	4.34367e+06	1.28519e+06	1.65628e+07
WSOC_pos_183	ESI (+)	101.062	7.464	1.76851e+06	2.83917e+06	4.47744e+06	4.0406e+06	5519.66	6.7308e+06	2.14022e+06	3.96811e+06	3.36239e+06	4.43369e+06	3.05638e+06	3.57731e+06	7.50779e+06	2.42657e+06	6.23244e+06	8.40141e+06	1.33315e+07	3.23442e+06	1.23066e+07	1.123e+07	4.87415e+06	8.63263e+06	5.23197e+06	5.28618e+06	25371.5	5.19821e+06	1.86039e+06	2.43751e+06	4.35379e+06	6.13655e+06	2.69924e+06	8.31758e+06	1.5002e+07	2.92572e+06	4.73694e+06	5.82057e+06	4.76151e+06	5.33317e+06	1.29475e+07	9.58128e+06	1.02835e+07	3.11783e+06	5.28905e+06	1.51129e+06	2.07377e+06	2.4847e+06
WSOC_pos_184	ESI (+)	101.062	16.871	5.06304e+06	1.94967e+06	1.34655e+06	805471	2.36664e+06	1.46848e+06	3.23565e+06	1.55349e+06	1.13321e+06	2.23801e+06	1.1471e+06	737691	1.06941e+06	507803	987148	1.06513e+06	3.73356e+06	1.11142e+06	4.8875e+06	1.6981e+06	1.03113e+06	500392	3.39864e+06	1.84989e+06	2.67287e+06	767655	711846	882301	1.63675e+06	2.12405e+06	260144	1.25745e+06	3.88738e+06	2.21897e+06	823723	3.14653e+06	1.28091e+06	6.76244e+06	1.59022e+06	1.09254e+06	3.05071e+06	434106	868775	412221	203937	696046
WSOC_pos_185	ESI (+)	101.062	12.04	7.49278e+06	1.08302e+07	4.50848e+06	4.28886e+06	1.31774e+07	7.99047e+06	6.02556e+06	4.58035e+06	5.60891e+06	4.4712e+06	5.06019e+06	4.25446e+06	5.32188e+06	2.00815e+06	7.22978e+06	5.47023e+06	3.65923e+07	3.83755e+06	1.00937e+07	1.09248e+07	3.61425e+06	8.74457e+06	1.03422e+07	3.74658e+06	14499.3	2.70673e+06	170.022	395.147	5.76631e+06	8.78734e+06	3.04526e+06	5.54713e+06	2.22638e+07	904164	4.48794e+06	1.14996e+07	1.23663e+07	1.29574e+07	4.21903e+07	4.07488e+06	6.38314e+07	1.0283e+07	5.28213e+06	3.80238e+06	395112	1.83707e+07
WSOC_pos_186	ESI (+)	101.062	10.31	5.26468e+06	1.35832e+06	2.95474e+06	2.66074e+06	2.18313e+06	1.83924e+06	1.12506e+06	600000	2.31521e+06	639519	1.49685e+06	2.21896e+06	1.93979e+06	601141	3.02812e+06	2.76964e+06	2.13357e+06	466820	7.22501e+06	4.7193e+06	1.68343e+06	729814	1.02178e+06	655327	1830.24	781705	517746	540340	765669	3.05111e+06	313040	1.08475e+06	6.51864e+06	230768	1.36225e+06	1.92521e+06	1.0391e+06	1.24119e+06	5.70659e+06	4.89849e+06	4.66961e+06	1.00473e+06	1.79433e+06	446792	412910	1.82613e+06
WSOC_pos_187	ESI (+)	101.062	12.86	199217	3.21522e+06	478010	4.10142e+06	2.20302e+06	3.60513e+06	2.69707e+06	2.21291e+06	2.8531e+06	835071	2.56229e+06	2.38098e+06	1.05282e+06	1.09595e+06	2.70257e+06	1.17967e+06	1.15836e+07	1.38433e+06	1.96625e+06	5.19202e+06	2.0108e+06	3.30046e+06	4.09972e+06	1.54591e+06	12013.1	130159	426.729	500.23	96999.8	317329	1.13147e+06	139572	7.15994e+06	945825	8.73466e+06	5.94634e+06	4.11078e+06	3.72789e+06	1.52699e+07	7.39009e+06	1.98004e+07	4.91205e+06	3.599e+06	5.68132e+06	131543	1.50725e+07
WSOC_pos_188	ESI (+)	101.062	8.335	3.07637e+06	2.15008e+06	1.91109e+06	2.02128e+06	29522.6	3.62837e+06	1.28325e+06	2.2612e+06	2.44307e+06	2.99415e+06	2.59764e+06	1.92761e+06	3.27275e+06	1.48059e+06	3.44133e+06	3.82019e+06	4.52267e+06	2.01725e+06	6.74143e+06	3.74217e+06	1.79356e+06	3.10721e+06	2.78579e+06	1.98969e+06	3886.25	2.32948e+06	1.34992e+06	1.34526e+06	2.3147e+06	3.33381e+06	1.23461e+06	2.62054e+06	6.56068e+06	2.07138e+06	5.37117e+06	2.15347e+06	1.9714e+06	2.66656e+06	6.09865e+06	7.06863e+06	4.08404e+06	1.8464e+06	2.60768e+06	269353	665893	511740
WSOC_pos_189	ESI (+)	101.062	6.698	1.66176e+06	602007	1.00207e+06	2.33354e+06	36258.1	3.39041e+06	2.94586e+06	1.82589e+06	2.02597e+06	2.70341e+06	2.13629e+06	2.71897e+06	4.32612e+06	1.72318e+06	3.66996e+06	4.92646e+06	4.59389e+06	1.46157e+06	4.88484e+06	5.12122e+06	2.25111e+06	3.62775e+06	258705	1.87527e+06	19859.6	2.16238e+06	417223	1.42298e+06	2.24945e+06	209750	771387	2.05879e+06	4.23616e+06	2.32039e+06	5.76133e+06	2.32681e+06	1.55229e+06	2.81619e+06	4.26541e+06	7.27353e+06	3.26376e+06	1.01985e+06	1.96061e+06	51168.8	254831	145420
WSOC_pos_190	ESI (+)	101.062	14.279	2.90222e+06	3.38076e+06	4.98703e+06	3.48288e+06	7.44327e+06	1.72282e+06	1.08519e+06	941976	1.42963e+06	1.8488e+06	1.32324e+06	1.32971e+06	2.22822e+06	573295	1.70062e+06	1.10167e+06	4.52277e+06	1.16192e+06	3.26161e+06	2.58214e+06	1.08658e+06	2.26483e+06	1.43074e+06	735961	54050.5	663664	554796	415577	919053	1.08638e+06	773124	927017	6.89867e+06	702886	6.116e+06	2.58742e+06	2.11657e+06	3.48175e+06	6.78591e+06	1.07715e+07	7.28179e+06	5.20387e+06	2.83337e+06	1.87994e+06	311563	5.72553e+06
WSOC_pos_191	ESI (+)	101.11	10.654	52690.3	56667.2	2470.95	9246.51	83628.9	62682.2	57434.1	8023.35	55537.4	55890.6	32349.4	41698.1	29087.8	36338.9	67697.4	37719.9	7732.32	2536.28	8138.68	4794.31	14119.9	3457.78	3711.95	5588.95	264.064	12607.6	12733.6	12232.1	5962.33	0	7320.58	0	6500.04	0	16722.5	0	2827.26	13747.8	5370.61	24073.6	13221.6	11110.2	7112.69	1455.22	1483.43	28084.5
WSOC_pos_192	ESI (+)	101.11	10.545	58614.5	41649	2470.95	9246.51	83628.8	62682.2	83104.7	8023.35	49997.8	55890.6	37992	41698.1	40413.8	28534.7	67697.4	18678.8	0	2581.66	8138.68	4794.31	4952.44	3457.78	0	11474.5	250.608	12607.6	13459	4020.42	5962.33	0	2161.24	0	6500.04	0	16722.5	0	0	13747.8	5370.61	24073.6	13221.6	9277.06	7112.69	1620.64	14005.1	2836.18
WSOC_pos_193	ESI (+)	101.11	4.2	1.25499e+06	2.90811e+06	477521	258071	7162.99	5958.73	2199.15	632326	184824	91331.7	129241	806383	7128.76	116.992	189862	141512	1.22422e+06	879290	220522	228999	255339	612246	221382	201986	2464.31	64364.3	112505	187005	103218	43017	158219	54269.5	2.06182e+06	827362	1.77601e+06	624164	1.01647e+06	1.709e+06	4.0082e+06	1.42881e+06	3.95412e+06	1.2771e+06	3.04457e+06	1.41127e+07	8.80713e+06	6.30797e+06
WSOC_pos_194	ESI (+)	101.11	9.284	97599.6	8158.73	56516.2	25899.5	88897.3	67847.8	71683.4	4518.21	71754.3	99007.9	73555.1	56722.2	29978.3	34794.3	132723	37822.8	0	9314.63	7797.41	4498.42	2511.85	0	4685.99	2348.1	255.663	5659.08	22576.5	14986.4	4840.12	5002.49	2513.95	2605.35	0	4585.22	0	3974.93	0	5495.84	6855.78	6920.92	15920	22726.9	0	1063.2	10668	0
WSOC_pos_195	ESI (+)	101.118	6.653	8124.15	6.5044e+06	3.56756e+06	2.07232e+06	17944.6	122668	1.16437e+06	36238.7	6908.58	275507	842721	93485.3	166096	142988	89792.1	36310.2	1.06755e+07	389703	423927	900198	94230.2	1.96074e+06	1371.51	95023.8	4520.41	53294.7	9179.5	2905.14	1508.95	5178.81	2629.17	113761	3.96965e+06	3.65663e+06	1.18835e+06	62842.5	1.75056e+06	925025	1.25386e+06	2.00014e+06	3.90306e+06	4275.43	1914.47	1.73263e+06	670869	4.22036e+06
WSOC_pos_196	ESI (+)	101.614	7.934	0	0	1340.95	0	594.809	391.56	0	2239.68	2613.41	2185.06	0	0	0	995.057	0	0	7924.7	0	0	0	0	0	0	0	244.374	0	0	0	2685.84	0	0	1896.02	7301.5	0	2814.91	0	0	0	0	0	0	2916.98	0	63736.9	1177.67	1852.76
WSOC_pos_197	ESI (+)	101.833	8.137	0	3127.97	0	2771.05	556.93	0	8450.72	0	0	0	0	0	5026.13	0	0	0	0	0	0	0	0	3260.16	0	1646.08	0	0	3146.39	0	0	0	0	0	4759.73	0	3229.07	0	0	0	4947.35	0	6059.98	0	4005.62	66829.5	0	2212.45
WSOC_pos_198	ESI (+)	102.003	15.799	0	0	0	0	0	0	694.25	0	0	0	0	3368.81	0	1845.09	0	3379.48	7119.91	0	16603.7	0	0	0	3532.12	3349.74	326.586	2761.66	0	3103.37	0	0	2086.97	5114.43	23660.1	3834.1	0	0	0	14084.3	0	5675.49	0	0	5193.97	0	0	4548.18
WSOC_pos_199	ESI (+)	102.057	4.428	205003	608733	525257	393416	120046	43012.7	220436	896626	272085	1.04517e+06	332426	714187	54846.8	14706.9	682933	1.46382e+06	1.53945e+06	960602	1.51366e+06	1.41574e+06	1.04462e+06	254900	296441	345992	21328.7	1.38521e+06	191142	686406	566981	237514	161756	377913	1.14808e+06	727418	245538	684715	494603	972548	908102	2.16703e+06	916372	225109	1.48354e+06	154252	188007	344980
WSOC_pos_200	ESI (+)	102.057	12.685	200678	9615.33	98515.7	180694	706846	284466	121113	113810	113706	112242	147794	69929.7	331961	60439	144294	138014	170422	27452.7	197588	310235	179567	32739.7	153722	101724	0	92432.2	28.859	64.3479	127836	169478	20365.6	241933	13816.7	14458.4	31963.8	163818	37745.8	42926.5	19652.8	47289.2	825565	14927.5	17446.5	3936.74	1761.81	625572
WSOC_pos_201	ESI (+)	102.057	5.381	234465	1.48291e+06	105920	149180	48883.1	530839	228794	200169	228088	684075	100658	242640	16382.9	1550.55	1.13448e+06	884622	869812	246977	1.48516e+06	923525	361794	417326	127408	186298	5285.49	750141	218420	239126	362806	400021	160864	751909	261318	169679	349595	419555	144618	474832	407426	440669	249949	294433	347012	23898.6	47726.5	109323
WSOC_pos_202	ESI (+)	102.057	14.524	7871.27	4500.98	4617.41	3589.09	9550.86	9307.18	321.709	4434.09	13702.2	26221.5	20973.9	18826.2	22614	3951.86	12061.1	15782.8	25145.7	5280.73	84317	17054.7	12160.3	4738.61	19740.2	24428.5	606.9	11142.8	8084.46	8630.69	18003.9	9260.01	1836.35	15647.9	8864.38	16266.8	41163.5	7646.82	21616.6	24038.9	25411.7	36610.6	6511.54	7775.74	10514.3	1636.15	2708.87	5354.35
WSOC_pos_203	ESI (+)	102.057	7.93	31528.8	57391	12928.2	18020.8	562.851	71379.3	42849.9	56683.7	16393	19324.5	66199.7	29610.1	43615.9	43278	50681.3	70288.1	108459	26807.1	147765	148647	54456.9	143528	62946.8	90083.7	240.262	70609.4	19580.4	37468.5	34375.3	53298.2	47782	73618.8	114646	37630.8	33017.8	37608.6	49780.7	38092.2	62412.9	132741	121195	51482	44172.7	177387	704089	52397.7
WSOC_pos_204	ESI (+)	102.057	16.251	69544	132017	0	1089.59	9581.73	6119.71	13279.2	3233.94	3903.6	15301.4	7771.27	3582.79	14168.4	3066.77	10356.1	2958.71	61998.9	8433.66	3745.3	5059.32	2719.84	51537.6	22783.7	15128.8	22956.1	2790.87	17161.3	2935.21	41965.4	4047.89	2842.2	41292.5	110727	4942.53	10259.3	5849.25	4329.76	10838.9	8308.51	14023.9	5843.54	8019.48	16674.8	1722.34	3322.31	6755.53
WSOC_pos_205	ESI (+)	102.065	13.389	134639	134419	94822	19933.1	128212	206123	62096.5	109982	170122	75849.4	171060	129270	137739	8737.97	137321	89353.2	774794	146106	187290	213709	33188.2	250920	234996	89424.2	148.726	87363.9	113.915	66.4089	183139	158008	102901	91397.2	830568	64403.7	1.26266e+06	373397	270742	278734	2.00232e+06	1.00942e+06	1.69341e+06	842246	490124	201819	2234.15	794844
WSOC_pos_206	ESI (+)	102.074	9.575	10871.3	18159.4	69303.4	29460	12531	19154	11360.2	10209.5	3444.71	18701.8	25791	42505.1	8288.69	9197.09	48535	63994.5	18489.5	4157.81	26278.3	4577.26	30665.2	11720	5626.81	6312.56	0	3873.76	5126.05	9212.47	2516.38	23745.8	2144.68	14166.6	47178.6	3714.5	28625.1	8054.83	5433.8	7450.18	11717.1	30046.1	16067.9	20317.5	47373.7	62216.5	256941	3640.46
WSOC_pos_207	ESI (+)	102.094	15.28	113013	52513.8	195.688	20781.6	11722.8	85849.1	0	36913	64921.8	35423	31777.9	14661.2	16291.8	18869.1	241117	15988.6	24757.7	32754.2	10729.9	207687	18668.2	43493	43969.1	86528.9	0	26529.6	58132.5	99878.9	33315.4	87381.7	9025.16	75685.5	44984.8	8011.54	7104.31	8328.71	19555.1	12202.3	17180.8	30112.9	10269.7	4700.82	6678.06	1902.03	2947.67	13428.9
WSOC_pos_208	ESI (+)	102.094	8.32	798096	2.21657e+06	3.0672e+06	3.12178e+06	25611.6	5.25231e+06	8.6198e+06	2.50648e+06	496566	3.51135e+06	431678	3.81006e+06	5.35725e+06	3.69182e+06	7.77272e+06	6.52775e+06	6.14944e+06	4.83597e+06	1.04628e+07	7.3625e+06	6.136e+06	4.14578e+06	909897	6.20035e+06	1318.58	1.09588e+07	4.90422e+06	1.46898e+06	1.7831e+06	1.57932e+06	601850	3.8948e+06	3.60651e+06	1.08672e+06	1.0998e+06	3.39739e+06	1.60467e+06	2.01748e+06	713852	3.59354e+06	2.99366e+06	108815	69373.3	801917	1.16933e+06	383064
WSOC_pos_209	ESI (+)	102.094	8.097	798096	506702	3.0672e+06	3.12178e+06	6682.16	15531.1	8.6198e+06	38959.5	496566	3.51135e+06	4352.59	21611.7	5.35186e+06	3.69182e+06	7.77272e+06	52921	42275.9	4.83597e+06	179418	7.3625e+06	6.136e+06	25916.5	59576.8	6.20035e+06	3863.48	16784.2	25296	1.46898e+06	6003.4	1.57932e+06	601850	3.8948e+06	3.60651e+06	5372.79	18369.5	3.35382e+06	1.60467e+06	14575.7	488395	3.59354e+06	2.99366e+06	459598	24635.2	2605.6	1.16933e+06	383064
WSOC_pos_210	ESI (+)	102.094	13.921	126758	171984	157083	163604	280216	189388	318881	78501.7	166116	140693	97362.6	225929	240623	185921	546410	322115	191256	182116	478354	314493	287399	109113	76514.7	215870	0	311195	175733	174928	145260	282163	74812.3	141076	217383	25522.8	7294.25	101016	31024.6	70545.6	30037.9	136170	231264	89935	20379	37779.7	28553.1	14046.6
WSOC_pos_211	ESI (+)	102.094	5.07	44815.6	27386.4	37422.1	36196.3	2120.11	212.662	53751.5	34745.1	31637	52130.7	37090	22294	7263.86	76.9564	47879.8	50303.1	110503	75291.8	72898.9	145283	32733.3	62513.2	35324.5	23293.8	1310.18	15866.5	122646	6690.34	6254.96	40988.4	3267.08	42164.4	126000	10206.9	76830.6	49056.8	49202.8	99504.2	354309	23524	80123.6	34253.3	71345.6	64921.2	1.06034e+06	61882.4
WSOC_pos_212	ESI (+)	102.13	9.269	563746	596550	61268.3	106376	10921.5	143217	36383.1	203799	172201	235538	1.35049e+06	149359	24035.2	1885.57	13555	183294	451490	2808.25	1.20701e+06	216645	14182.2	36495.6	123012	81293.9	0	240936	25822.7	50972.4	53572.9	5619.11	11773.4	27823.6	711009	84228.7	33302.4	119039	61056.4	594228	59117.9	368501	279191	413041	4545.31	98333.4	218110	772318
WSOC_pos_213	ESI (+)	102.13	5.897	64225.9	18530.2	537523	34267.6	16047.2	221954	56702.5	170450	32905.4	161292	810231	11131.4	1.32537e+06	376534	17218.8	6.08099e+06	55398.5	74836.2	1.37976e+06	120686	2241.36	15382.3	9776.19	1145.93	0	1600.78	9502.86	4904.74	3543.14	42277.9	14134.3	1657.97	24276.8	18759.1	503900	47247.1	29817.9	116946	15756.6	24405.3	6993.62	9952.03	66575.7	30720.3	15701.8	96541.7
WSOC_pos_214	ESI (+)	102.13	4.396	5.64345e+06	1.40759e+07	4.3804e+06	4.6344e+06	345221	350572	2.32434e+06	7.52628e+06	1.15602e+07	6.25522e+07	9.31644e+06	6.33157e+06	1.89101e+06	21226.5	4.5013e+06	2.81058e+06	2.08116e+07	1.41972e+07	1.902e+07	1.78133e+07	4.26106e+06	3.90916e+06	1.00794e+07	1.71801e+06	48492.2	820338	758542	435206	1.18581e+06	3.24308e+06	1.8394e+06	2.96439e+06	1.99028e+07	1.91278e+06	1.51746e+08	7.40428e+07	1.90374e+07	2.76163e+07	8.61089e+06	7.90875e+06	1.26256e+07	2.98104e+06	1.45063e+08	1.6257e+07	2.31592e+07	3.70698e+07
WSOC_pos_215	ESI (+)	102.13	8.294	5.62223e+06	1.34333e+07	2.88957e+06	913713	34123.2	2.21802e+06	2.20906e+06	2.24236e+06	1.60992e+06	2.11324e+06	1.34789e+06	1.16896e+06	318024	286427	780366	1.08641e+06	2.86974e+07	3.02996e+06	3.29691e+06	5.66101e+06	1.65374e+06	4.74906e+06	6.94357e+06	1.45355e+06	42678.6	1.1071e+06	972837	808860	1.11037e+06	2.31182e+06	1.20945e+06	1.31028e+06	1.62405e+07	4.8675e+06	6.4034e+06	1.78127e+06	4.16126e+06	1.12633e+07	7.6996e+06	6.45626e+06	1.05827e+07	7.80088e+06	1.65604e+07	1.04646e+08	1.76879e+07	8.71689e+07
WSOC_pos_216	ESI (+)	102.13	7.31	73786.4	10686.7	55447.5	5290.99	0	123989	414301	67014.2	55247.7	116352	55365.8	98528.5	248358	79246.8	102703	55640.1	20226.9	75175	206078	7391.3	57765.3	15778	32146	26442.4	261.481	60579.9	66302.3	32454.7	1501.14	18537	6503.74	7646.6	23957.4	1848.08	40504.8	205232	8565.47	112160	14979.9	191303	13991.7	76978.7	148610	125024	15079.6	278933
WSOC_pos_217	ESI (+)	102.13	5.088	1.6577e+06	423671	1.73525e+06	799760	8338.26	300682	420640	2.31124e+06	348759	3.63631e+06	2.85561e+06	231927	1.98464e+06	1413.6	2.26221e+06	6.08099e+06	2.3455e+06	9.29948e+06	1.0414e+07	9.91716e+06	326858	172128	242976	568013	1634.34	52450.9	39432.1	623121	31941.8	563007	74066.2	81245	616448	158405	6.72146e+06	9.62444e+06	643905	248929	1.08825e+06	58114.5	274696	60786.9	1.05093e+06	386403	964660	365605
WSOC_pos_218	ESI (+)	102.355	18.989	0	2006.3	0	0	0	0	0	0	0	0	1158.16	0	1526.52	0	0	889.86	0	633.89	0	1366.31	887.329	179.503	1570.93	0	0	0	0	997.722	1214.51	0	0	0	0	0	0	0	0	0	1777.82	0	0	0	0	0	1001.84	0
WSOC_pos_219	ESI (+)	102.428	8.282	3955.13	0	0	0	683.564	1311.25	0	0	0	2634.64	0	0	5136.46	0	0	0	4856.35	0	0	0	0	2765.24	0	1491.49	221.214	0	1923.68	1772.98	0	0	0	1858.14	0	0	0	0	0	0	0	0	0	2948.6	7211.3	71356.9	1193.53	0
WSOC_pos_220	ESI (+)	102.987	17.852	3056.77	0	957.457	0	4453.44	2085.6	3255.48	0	2808.39	2632.3	0	1203.92	0	466.424	0	0	13132.1	977.319	0	0	1123.66	2775.36	1992.37	0	1762.9	658.267	2036.84	1283.78	0	0	0	4173.28	0	0	4761.29	0	688.573	4684.53	0	5540.08	0	2379.79	0	0	4223.75	0
WSOC_pos_221	ESI (+)	103.041	5.618	373728	956978	55902.9	123661	121719	658120	287677	400367	289708	278766	155174	48390.8	722807	116815	668622	162623	541887	148705	371498	329943	175148	1.08389e+06	511151	227140	6618.29	756009	156224	135676	352755	124337	135702	886459	771645	284796	1.07344e+06	174521	653371	1.09005e+06	1.70256e+06	3.02179e+06	1.39292e+06	276924	267973	366561	157806	289646
WSOC_pos_222	ESI (+)	103.041	4.252	1.09456e+06	1.39885e+06	3.39287e+06	1.49808e+06	96840.9	44408.2	205451	866199	543783	1.60287e+06	1.54859e+06	1.03963e+06	34919.1	6655.58	1.97576e+06	2.41688e+06	3.7285e+06	1.3898e+06	4.02329e+06	2.40638e+06	1.22574e+06	2.80906e+06	414791	2.33777e+06	23317.6	3.50008e+06	1.28237e+06	1.30924e+06	2.78575e+06	1.99315e+06	853299	3.03641e+06	5.78394e+06	942269	3.0702e+06	1.14475e+06	1.17322e+06	1.48024e+06	2.53493e+06	6.64572e+06	1.85268e+06	2.83259e+06	4.19606e+06	232757	301481	2.48072e+06
WSOC_pos_223	ESI (+)	103.041	7.878	177361	81111.4	58770.5	72871.2	836.155	70149.8	65686.5	15795	98535.1	23689.1	76975.3	27022.6	189969	15434.8	116999	96398.9	431328	81880.9	207882	79621.3	72430.2	131519	148352	45903.5	304.743	21680.8	50350.3	88188.3	112391	134953	45480.1	82170.6	222047	108178	127775	50975.2	42869.5	156967	106037	243890	329847	29527.8	239395	127114	522177	86372.5
WSOC_pos_224	ESI (+)	103.041	12.252	121510	61579.4	129850	62326.3	254319	105638	70516.4	26688	78334.6	57678.1	62405.4	28278.6	97235.9	34068.1	68312.2	100386	184403	29849.9	125337	44226.6	29755.2	77518.2	50714.3	32438.3	0	57292.1	0	0	37654	69607.3	5890.37	50624.6	40189.2	26791.1	44591.5	32746.1	61055.1	88422.4	199695	89532.8	1.23081e+06	80627.8	132410	171078	130173	451222
WSOC_pos_225	ESI (+)	103.057	10.492	1.02344e+06	284371	701705	747942	2.00829e+06	1.12637e+06	686501	805244	1.19687e+06	808335	1.23132e+06	1.00189e+06	1.88928e+06	611611	1.19886e+06	1.02061e+06	1.07113e+06	237606	1.36516e+06	1.0503e+06	514005	216053	457815	439477	332.797	324611	484705	315361	471661	637498	188544	403200	447058	99334.4	169807	471153	267601	180030	172340	293628	300201	272347	92699.1	23198.5	74644.3	93008
WSOC_pos_226	ESI (+)	103.057	17.83	56804.9	55486.9	7491.22	41635.1	67598.5	17376.6	28508.4	19700	26519.9	48750.6	45780	14218.5	25238.6	18104.6	40070.1	74344.9	114670	3767.68	38135.8	40736.6	11788.4	40993.9	21750.6	5527.96	32202	36427.2	22575	21309.4	6134.29	26098.2	15980.3	19674.3	173137	9335.82	6376.98	33756.1	28642.8	59215.1	29938.5	21671	72348.5	32614.5	65370.5	2408.43	24100.9	25896.3
WSOC_pos_227	ESI (+)	103.057	14.098	201039	376381	150127	148849	305107	101150	202553	50502.7	71208.1	260413	124492	50622.7	85811.6	61277.7	107521	220330	187044	53126.2	180156	314797	81832	63396.5	191233	99769.1	581.91	55033	39669.9	47606.3	116858	111039	113210	156212	553865	66184.8	189236	196434	86314.4	271542	417595	113799	149507	126179	299928	34903.7	83275.5	56579
WSOC_pos_228	ESI (+)	103.057	7.818	70110.6	106631	42331.2	62776.1	1392.44	101182	22205.7	154473	29388.5	43622.4	44719.7	59263.2	194358	10096.2	143127	101757	135016	71101.5	45633.1	93017.6	36731.2	59725.1	48251.3	68018	560.013	118277	58958	35930.8	98583.5	16379.5	53523.2	33042.2	509010	13169.1	110045	1.3263e+06	208764	6.0174e+06	124715	1.3725e+06	173593	18704.8	119039	13046.3	16847.1	55009.5
WSOC_pos_229	ESI (+)	103.057	11.215	85540.9	138251	58894.7	110301	441012	357972	214955	265654	200153	114682	50188.9	327005	200134	33877.2	257224	635972	544014	108951	834135	132685	244796	88409.8	240516	27517.9	571.229	44320.3	161070	271923	242863	53115.6	104847	91348.4	586131	121390	38936.8	129185	162089	658714	404955	379889	239861	127772	150186	7567.75	199813	117007
WSOC_pos_230	ESI (+)	103.078	9.927	10224.9	23580.5	8750.77	5383.57	12793.5	19287	9408.39	8179.9	4961.23	1990.24	15000.5	9041.39	18485.4	2649.31	9937.93	15928.4	13177.1	2525.57	37115.2	40506.9	6007.36	5759.01	30870.7	6241.5	0	8906.49	10317.9	17413.7	5974.48	31142.3	2451.2	9943.23	104977	2534.34	15833.8	14665	9476.64	49663.8	31275.9	44974.3	33117.3	5306.31	7141.79	11113.5	15237.5	14901.2
WSOC_pos_231	ESI (+)	103.078	8.125	718581	71882.8	88690.5	57099.4	752.013	41910.9	296956	162158	109231	129415	88507.3	135946	29858.9	9698.33	45006.6	102797	281481	12976	192445	218061	20250.6	42295.9	136568	66677.1	225.577	19575.3	14732.1	12246.6	29333.6	96770.8	2284.36	134043	416612	6444.42	7642.79	146225	136228	403580	41899.7	25844.8	354437	94673.2	50477.2	1299.85	44318.8	47006.4
WSOC_pos_232	ESI (+)	103.078	16.387	212636	215415	1.55213e+06	1.30504e+06	119451	131407	191509	87312.4	399399	378769	213405	151594	237618	67921.9	542549	404395	724882	207679	207399	854956	262410	489597	363648	279323	101253	73830.5	90597.1	78978.3	125192	334599	105014	200411	513298	41999.3	103120	186302	190780	371366	660145	359937	442791	67918.4	286530	37367.5	139634	484993
WSOC_pos_233	ESI (+)	103.078	10.715	16747.6	22997.8	26486.5	6902.87	22170.2	8012.87	7015.69	7766.95	14998	20297	26360.4	6727.48	15450.4	5577.16	13436.8	17614	63018.5	18202.2	64523.2	37653.7	26417.5	31526.4	22587.5	8934.5	0	4013.48	6491.5	3166.17	2125.67	21157.6	17048.3	13721	166154	10575.9	44191.4	37631.4	23651.5	10812.8	127391	33083	20971.6	51394.1	20681	5606.43	2380.77	13554.7
WSOC_pos_234	ESI (+)	103.133	4.476	219491	838538	29574.3	267294	7809.82	10733.4	60.6293	486682	343279	4.09265e+06	533493	429875	127810	1449.12	258783	530689	54334.3	85451.6	1.17165e+06	1.08304e+06	240210	230644	339519	100279	516.294	10254.5	29362.2	17013.5	20077.3	158931	119547	26823.4	1.14721e+06	99045	1.02268e+07	5.2128e+06	1.20836e+06	1.74363e+06	508680	456239	760273	161042	9.00676e+06	1.10337e+06	1.48073e+06	2.29091e+06
WSOC_pos_235	ESI (+)	103.133	5.184	19591.1	1405.47	90762.2	1777.37	432.564	781.523	8677.26	26442.5	2492.51	251613	47359.8	6138.27	13648.1	81.8533	45904.2	1148.48	21990.7	551460	576541	600838	4767.8	3653.71	2086.36	988.03	0	1008.39	0	0	1239.79	5549.09	808.084	2431.32	3720.8	1030.14	221549	21111.8	4589.63	7946.53	3512.33	0	1704.09	0	78747.7	1599.07	24773.5	1721.74
WSOC_pos_236	ESI (+)	103.958	4.671	3370.71	3880.6	6563.68	3534.34	554.482	2531.4	0	1192.4	2937.43	8522.13	11314.8	75484.3	1131.49	284.75	8457.62	11763.2	25114.8	2662.28	18966.6	68537.4	2598.83	2547.26	15991.4	743.64	294.825	0	2757.26	2213.44	1984.68	8005.26	8839.74	3857.2	47266	708.313	3283.67	16042.2	1849.41	11099.1	7667.28	6272.82	9837.08	1915.93	3468.05	2730.4	3130.83	3969.53
WSOC_pos_237	ESI (+)	104.028	16.929	22100.3	26184	12371.1	15481.1	35395.6	12667.3	4832.08	3183.89	28784.8	31087.5	27771	20259.8	13742.5	12456.5	38769.4	18762.1	70913.3	8031.43	77684.9	62564.1	15208.1	23445.4	30364.3	18520.6	24889.2	17812.1	9041.66	2848.33	26678.8	60544.8	9045.7	28899.4	89020.1	4632.6	16710.4	20584.1	16489.4	7393.73	41529.9	21210.4	91830.5	23131.2	21031.4	3582.22	8462.98	26760.2
WSOC_pos_238	ESI (+)	104.037	12.971	157477	9160.99	48031.4	129063	129622	157777	67558.2	46470.9	37389.2	98558.5	69331.8	155844	43871.8	23747.2	48115.5	313385	179247	4331.4	22627.1	345694	37170.1	56172.5	58311.6	101933	0	56111.9	0	92.8582	100959	95310.7	4507.21	467323	36251.8	2937.78	4287.72	100756	5300.01	5174.48	7932.37	6284.88	8599.15	9713.75	10739.7	2394.91	2896.91	4632.39
WSOC_pos_239	ESI (+)	104.037	14.214	126241	189862	85162.7	72928.4	86734.3	169054	75345.7	89554.9	23219.7	162578	157268	202224	16457	20649.1	94076.9	264201	515546	106548	42630.8	321864	4289.75	207851	104024	122605	723.676	122030	6971.34	163650	168391	183561	48343.3	333517	367117	5339.13	10207.6	113862	55877.9	6193.08	8022.18	33507.7	39728.7	5253.15	266906	1725.17	1694.07	8074.76
WSOC_pos_240	ESI (+)	104.037	4.59	623357	1.14019e+06	1.16132e+06	1.09061e+06	112250	56280.2	363622	509273	212200	903575	162697	729451	73897.1	11104	1.58223e+06	1.40144e+06	2.24647e+06	429517	1.15033e+06	1.46909e+06	589064	758554	257718	665501	10987.7	636283	179814	108504	301734	180980	109371	734735	1.06447e+06	267957	535900	720026	344644	269993	670129	1.29286e+06	1.32405e+06	39534.9	232207	54234.9	144981	113139
WSOC_pos_241	ESI (+)	104.037	15.021	5450.3	8002.51	0	5152.1	13207.3	24230.6	255.414	4334.44	14511.9	11454.7	14044.7	40265.8	18679.2	4970.49	18404.4	4278.85	146573	3724.94	13317.2	12682	2862.59	42394.5	2985.04	28072.2	4412.96	16133.6	0	4828.58	30800	10707.9	5174.07	92242.5	88610.8	4913.72	15159.5	40237.9	19445.1	5478.17	5409.35	108874	13370	4760.42	52372.9	2489.71	3335.39	9467.98
WSOC_pos_242	ESI (+)	104.048	11.068	6161.95	0	2571.86	3303.69	24794.3	0	9158.86	3311.85	3111.97	6094.53	3585.12	4132.9	6163.36	982.915	5804.69	3979.74	6772.24	0	0	7327.13	2934.98	3752.48	5707.66	0	212.837	2324.14	3507.37	5111.55	5026.98	5207.8	2321.98	2450.17	0	13930	7302.85	3156.32	5269	7386.89	0	31413.8	0	12722.1	215908	17668.8	17556	29954.2
WSOC_pos_243	ESI (+)	104.073	4.664	1.38695e+06	705154	861259	381736	74380.5	24589.3	326000	280091	351823	192643	125677	284665	3094.72	1483.11	472464	379032	182692	135917	641655	542675	225259	213718	24002.5	159513	4116.94	185197	70036.3	88356.3	219433	230465	60480.4	207011	287417	138238	225446	169560	135693	40121.6	290859	338123	391368	57587.4	44970.8	74926.7	14946.4	102826
WSOC_pos_244	ESI (+)	104.533	7.806	4096.87	0	3227.84	0	0	0	0	1946.3	2382.98	2119.27	2376.15	1845.94	0	0	2836	0	0	0	4894.05	3438.71	1689.05	0	5549.73	0	382.589	0	0	0	2290.38	4360.83	2094.31	0	0	0	0	13659.6	0	192246	4925.28	0	0	3621.32	3828.81	737.945	0	2357.96
WSOC_pos_245	ESI (+)	104.761	8.084	0	1932.94	0	2392.29	584.116	0	0	0	2269.39	0	2156.93	0	4006.67	0	0	0	0	1571.64	0	3228.61	0	0	0	1942.65	0	0	2048.49	1318.14	0	0	1835.01	0	0	0	2760.92	12293.1	1463.27	103448	0	0	0	3293.99	0	0	0	2151.57
WSOC_pos_246	ESI (+)	104.965	5.886	928517	149800	334977	222138	95797	271331	96277.4	173576	805541	91641.4	152859	551118	300433	116017	249877	212903	805190	590394	1.20913e+06	392825	113414	369795	617280	212207	15185.3	214990	551283	106655	630326	473880	408131	198827	780263	24576.4	177194	78872	262021	880881	149601	162726	430710	261670	606728	136249	199186	561595
WSOC_pos_247	ESI (+)	104.965	4.413	571923	431837	878225	647717	113106	83486	402.905	680968	1.03384e+06	136037	441962	1.25927e+06	45336.8	19041.5	1.03116e+06	1.15284e+06	3.12104e+06	763304	3.47464e+06	1.9181e+06	744629	450276	1.24784e+06	977608	50523	663902	981964	1.40956e+06	918976	1.95598e+06	705540	652343	1.18716e+06	131074	489177	1.70278e+06	508104	1.13542e+06	1.69745e+06	573241	2.09069e+06	1.891e+06	576225	238260	1.29462e+06	886221
WSOC_pos_248	ESI (+)	104.965	5.494	905848	433585	215948	156277	50019.4	390818	154194	211925	1.01557e+06	100304	310824	145262	525652	131472	108368	230438	293924	355757	1.70359e+06	527702	219818	447919	253504	78614.7	35497.3	255676	870150	382557	488353	215342	562898	330542	912423	64695.2	216771	562032	164014	786127	661742	189547	434431	779842	1.24007e+06	130865	257770	545188
WSOC_pos_249	ESI (+)	105.005	4.338	235200	469211	24763	121890	33096.8	3157.64	316979	12024.8	218380	129948	178016	40886.2	5455.1	1659.18	86532.3	227661	371822	55880.6	66581.6	172114	404093	197019	88061.8	136439	13357.7	234231	105141	205005	73619.8	703322	124152	26580.8	73854.8	3.75856e+06	30714.3	26076.4	239949	189731	128695	23237.6	198710	67874	205212	9546.06	145025	320089
WSOC_pos_250	ESI (+)	105.035	11.099	424266	360928	360469	382438	951443	595744	423904	355064	899259	681592	802129	823978	1.34085e+06	448016	1.99487e+06	1.2944e+06	700045	308474	1.62973e+06	747504	352941	390359	388839	306038	228.097	314784	199763	207268	149002	305401	125896	274884	659932	83093.9	292068	214547	204602	291999	448020	469111	413588	205129	150461	36627.2	43626.9	105012
WSOC_pos_251	ESI (+)	105.035	14.669	212502	147025	61656.9	130299	267040	267342	0	53324.6	206770	64928.1	136030	159659	292254	97263.9	328166	267969	132982	220137	205934	349955	134889	107854	83671	103526	3385.97	126288	91705.4	125600	185615	183553	98118.8	112658	350321	22567.8	18325.1	144664	51453.7	283431	55658.1	232899	253761	208902	123743	11211.9	45362.6	31641
WSOC_pos_252	ESI (+)	105.035	10.544	128336	164620	251965	247110	173086	119897	42752.6	131646	293402	233805	101912	382045	386927	225665	558121	534786	224054	100261	1.06639e+06	274651	106045	50904	106288	95580.7	780.176	121243	77451.1	142629	171894	246895	91556.1	194663	162772	15163.1	32929.8	88180.4	71632.6	161307	69079	157604	108146	36558.3	82933.3	27516.6	14912.6	24946.8
WSOC_pos_253	ESI (+)	105.035	15.743	1.02774e+06	698730	1812.02	300415	949776	627964	933.233	373386	706935	480973	691718	453542	637956	264785	545568	670177	2.23382e+06	490502	3.39993e+06	1.38576e+06	453680	719530	947674	449299	6570.1	412618	1.14887e+06	462132	966885	1.5312e+06	466099	801165	1.93332e+06	355453	703287	617671	524785	775624	986387	1.29345e+06	1.80805e+06	970893	1.33539e+06	337804	494771	1.21128e+06
WSOC_pos_254	ESI (+)	105.071	11.977	6.70439e+06	1.62095e+06	781608	4.68916e+06	4.11419e+06	1.37909e+06	715514	1.41212e+06	5.97149e+06	1.46828e+06	2.61929e+06	1.00575e+06	3.89438e+06	421225	1.41665e+06	990571	2.27926e+06	689096	1.07073e+06	7.60657e+06	1.94566e+06	1.56512e+06	1.79545e+06	661070	2386.47	1.3571e+06	72.7253	612.824	757534	2.47049e+06	1.13877e+06	1.16358e+06	2.87334e+06	613625	1.56475e+06	876474	2.38976e+06	1.97778e+06	2.49303e+06	1.20224e+06	2.80483e+06	976287	3.0311e+06	798670	1.23687e+06	2.08406e+06
WSOC_pos_255	ESI (+)	105.071	12.65	2.42749e+06	3.19226e+06	1.14311e+06	805197	3.11643e+06	1.83188e+06	620341	1.55558e+06	2.3095e+06	1.34476e+06	2.04309e+06	1.25482e+06	1.5295e+06	407107	2.51914e+06	1.64904e+06	4.84882e+06	1.28951e+06	2.42535e+06	2.60299e+06	1.2853e+06	1.9719e+06	1.71437e+06	778450	3279.86	863235	1390.88	1712.04	1.06618e+06	1.41709e+06	1.14215e+06	2.73434e+06	8.83548e+06	840069	1.70011e+06	1.54815e+06	1.16596e+06	5.41946e+06	6.55077e+06	7.78044e+06	4.19847e+06	1.15164e+06	3.78197e+06	623730	1.2611e+06	1.16602e+06
WSOC_pos_256	ESI (+)	105.071	18.492	451900	226182	773043	35630.6	126437	159534	228075	53528.8	76329.6	230192	447101	173547	171029	50094.5	41436.5	197873	1.67784e+06	69135.5	212074	122384	128650	242084	268008	139902	193871	40138.6	40894.5	470403	63379.1	200343	466518	140788	493601	46104.4	150189	153437	281365	217607	410415	92806.4	422985	343192	736886	177339	119891	359909
WSOC_pos_257	ESI (+)	105.071	9.842	5.26058e+06	4.134e+06	1.64567e+06	2.4926e+06	8.40523e+06	4.11014e+06	3.23544e+06	2.23604e+06	3.22592e+06	3.19761e+06	2.09852e+06	2.52379e+06	3.54148e+06	1.26248e+06	3.59385e+06	3.63858e+06	8.09611e+06	2.5873e+06	7.75202e+06	3.8243e+06	3.00819e+06	3.85519e+06	5.16088e+06	2.95093e+06	13758.6	2.9218e+06	2.69507e+06	2.34351e+06	2.50247e+06	5.51624e+06	2.50075e+06	3.95245e+06	1.33257e+07	2.25566e+06	7.7665e+06	4.468e+06	2.6488e+06	6.51377e+06	1.2458e+07	1.14644e+07	7.48218e+06	5.00471e+06	6.54001e+06	804455	1.6178e+06	2.40447e+06
WSOC_pos_258	ESI (+)	105.071	8.35	4.79284e+06	4.78209e+06	1.10398e+06	1.19285e+06	12854.5	2.09497e+06	2.08997e+06	1.97031e+06	161467	2.03897e+06	2.13633e+06	1.50151e+06	1.94696e+06	581171	2.0814e+06	1.9266e+06	5.3386e+06	962268	1.20739e+06	3.12979e+06	101537	1.36812e+06	853696	1.37825e+06	15987.9	713215	186876	478775	1.98546e+06	2.8421e+06	1.2211e+06	1.50402e+06	5.49264e+06	1.54765e+06	3.26435e+06	3.1563e+06	1.64443e+06	8.07262e+06	4.97327e+06	2.43045e+06	1.135e+06	2.50425e+06	4.62764e+06	509671	211216	1.85355e+06
WSOC_pos_259	ESI (+)	105.071	11.587	7.40961e+06	7.40616e+06	4.27495e+06	2.49595e+06	5.84772e+06	6.09239e+06	3.47555e+06	2.37037e+06	4.48732e+06	2.37079e+06	3.07158e+06	3.93178e+06	2.99933e+06	823523	4.17708e+06	5.36466e+06	6.6725e+06	1.16949e+06	1.96416e+07	4.71496e+06	3.51454e+06	2.1447e+06	4.97297e+06	2.00905e+06	12814.3	1.79609e+06	109.262	1.07788e+06	2.38913e+06	3.4812e+06	1.32175e+06	4.25705e+06	5.86912e+06	1.2584e+06	2.62632e+06	4.94569e+06	2.14523e+06	1.15691e+07	5.08856e+06	3.88583e+06	4.76809e+06	8.95126e+06	7.83133e+06	2.68615e+06	6.27568e+06	2.7702e+06
WSOC_pos_260	ESI (+)	105.122	7.806	4313.96	0	0	0	678.341	4006.59	0	0	2701.2	0	0	0	3213.4	0	2382.48	3019.55	0	0	5291.97	3500.22	0	0	3019.02	0	0	0	0	0	0	0	0	0	4920.14	2311.06	0	137425	1487.49	933192	0	4955.39	0	3023.81	3622.63	0	0	0
WSOC_pos_261	ESI (+)	105.48	4.512	0	7224.1	0	0	0	0	0	0	1484.95	769.314	0	0	429.423	17297.1	9209.64	0	0	748.852	0	0	655.83	0	2228.19	0	0	0	0	999.4	0	2084.38	0	0	115109	779.95	1162.15	1550.49	724.126	201258	236974	0	0	1961.39	0	0	0	0
WSOC_pos_262	ESI (+)	105.909	10.211	5917.22	4635.13	0	0	0	0	77843.5	4915.07	3363.24	0	6518.56	0	6352.78	2800.28	4988.01	0	0	0	0	0	0	0	0	2722.99	286.101	0	298.715	0	0	5294.58	1980.8	2801.82	0	0	0	0	2423.22	0	4165.61	852.443	6328.83	0	0	0	0	4689.08
WSOC_pos_263	ESI (+)	106.033	16.335	4636.45	5149.3	11666.3	5958.46	15095.6	5630.54	0	3368.11	3389.34	0	4085.93	3149.47	5597.3	1734.79	13242.3	3278.63	8110.48	3002.77	8809.17	16515.3	3576.18	6494.07	42897.7	2901.07	6778.49	2349.67	6874.82	2763.65	36426	4589.64	2192.34	1815.92	89002.1	36925.2	4571.38	2211.26	23290.9	41642.4	6290.9	7417.91	119675	4113.67	7489.21	16552.3	29250.2	40941.1
WSOC_pos_264	ESI (+)	106.033	9.814	413200	570337	2.54095e+06	981518	2.56156e+06	4804.15	391237	0	10739.2	3913.86	6421.22	2287.79	0	1820.1	0	11515.4	8880.55	0	9280.23	4951.75	0	0	0	2702.21	191.128	2605.41	0	2127.44	2907.15	4656.35	5726.46	3938.3	15388.8	0	4609.39	6325.34	0	0	5860.51	34557.1	26653.7	3517.28	7423.6	1212.59	0	2793.87
WSOC_pos_265	ESI (+)	106.066	16.869	123248	142279	9289.99	45498.8	114281	51321.8	83467.9	86996.4	143211	68953.5	73961.6	31557.2	72085.2	16857.1	34665.8	74282.9	190581	49035.6	49552.4	103756	46273.8	64983.2	116359	35232.3	26284.5	55620.2	34997.9	22171.7	94810.8	70612.6	41763.9	57389.8	138591	24840.2	22317.1	51761.5	32106.6	665704	150451	286184	152824	709511	2.32244e+06	442205	339878	89374.5
WSOC_pos_266	ESI (+)	106.066	8.449	997163	262277	61814.7	35993	5535.39	134775	178731	27284.2	828845	91479.5	650930	190783	167563	74658.1	185506	218097	89316.8	70122.7	319496	239560	82441.2	74995	265869	54315.5	1154.07	57946	214051	122465	489457	743990	476139	36605.6	249272	27835.5	205451	163043	33921	411580	189553	333453	163910	607164	850053	5390.9	44540.1	7000.19
WSOC_pos_267	ESI (+)	106.066	12.461	638394	175123	157559	235973	408694	251110	290924	107064	111188	186139	38835.8	72494.5	216429	107872	59278.9	186106	406688	155930	284692	109802	242065	115670	65753	71748.5	261.941	107580	0	63.4432	78927.5	269738	138499	151502	371240	51215.7	239722	53862.9	204989	624015	126922	117954	73852.2	684210	715664	32568.1	108062	102245
WSOC_pos_268	ESI (+)	106.066	11.384	227102	249697	251638	173359	485488	230815	219613	88869.4	178925	199007	211802	44832.3	257192	110805	341842	206122	341214	59559.1	233633	344847	185128	140226	173071	46378.7	582.384	185930	134384	103951	75168.9	255139	35863.8	92824.5	310481	116752	201655	529937	191962	683092	351851	268784	229484	126086	218350	68457.6	149280	121069
WSOC_pos_269	ESI (+)	106.066	7.374	186728	77163.8	282236	326812	31272.3	239832	176703	223307	443142	124049	77281.3	543542	448183	82949.2	682047	764964	169906	76411.5	600654	433737	97996.9	34540.8	263314	38994.4	6694.35	226773	96263	191620	52143.4	173621	61251.3	65297.5	163600	28965.2	171823	363855	71050.4	118627	103130	156147	334243	81509.6	123371	10275.2	161316	95138.8
WSOC_pos_270	ESI (+)	106.066	10.557	204397	297428	43281.6	279468	344414	138695	212659	183090	176759	142120	137709	149229	146928	15194.7	279751	229258	355149	64980.1	449591	459890	116509	187928	37247	76516.5	950.815	130500	62172.5	129429	134587	286614	114906	86505.3	262522	56554.2	395854	55207	283648	232418	265241	443117	446655	206965	405606	97132.1	33263.8	121827
WSOC_pos_271	ESI (+)	106.067	4.354	294768	322809	311324	388164	18575	7254.36	365.486	246135	228486	74125.2	354456	416591	1878.96	3594.29	508046	411845	585506	279704	1.36422e+06	529599	345970	314187	306685	292886	4337.79	292000	314313	208310	319943	465041	115397	486656	1.69497e+06	372002	493324	239102	232401	306232	1.09614e+06	965428	552527	423185	295596	30853.1	154764	24926.6
WSOC_pos_272	ESI (+)	106.079	15.994	834660	191967	107554	70291.8	347160	279973	318.038	118958	299713	248488	260510	243536	357705	49725.1	141646	415368	1.00721e+06	180061	331915	305607	30321.8	198852	209667	288240	274577	88042.2	56255.2	79950.2	162143	263697	95979.4	28817.5	415980	38096.3	39682.6	502327	135297	758813	160148	302720	197267	564069	467415	74757.6	55354.5	148540
WSOC_pos_273	ESI (+)	106.087	9.589	140779	5074.78	10448.6	10097.4	32138.1	19829.1	4602.45	29237.9	30783.7	7722.55	25310.7	6828.86	0	1583.94	5269.57	238178	525735	174732	731765	356588	239832	118395	335320	117021	769.256	2446.03	165615	142286	122608	530394	73499.8	90239.7	114132	121235	34945.4	190112	150042	66318.4	94209.7	13243.6	315780	1761.97	377031	84175.3	97903.2	491404
WSOC_pos_274	ESI (+)	106.087	16.934	55576.2	89107.1	3116.19	3862.18	39841.6	9927.48	5349.44	12762.1	42519.3	12954.8	24793.8	2512.79	7340.64	2930.06	20370.1	15700.1	31619.6	5567.47	7414.67	7399.58	3124.29	10897.5	26323.7	14367.7	3658.67	5256.29	9318.94	8238.41	9062.94	27726	21871.8	9328.61	30967	6537.8	2799.08	11902.9	5934.28	12679.9	4993.81	8249.46	17977	84488.8	100912	1714.78	1887.15	3181.54
WSOC_pos_275	ESI (+)	106.639	20.87	0	1599.36	0	0	0	929.63	0	0	0	302.784	1090.19	0	0	0	803.968	0	2057.91	0	2270.67	0	0	808.399	1157.78	0	589.945	0	0	0	0	0	0	0	2586.35	639.452	851.036	821.251	0	0	0	0	1515.86	0	0	0	0	0
WSOC_pos_276	ESI (+)	106.952	16.462	5716.78	0	4787.16	0	0	0	253.125	0	0	0	0	0	0	0	0	3073.59	8181.43	0	0	0	0	0	0	0	0	0	5252.3	0	0	0	0	2173.21	11559.8	0	0	0	0	0	0	0	0	0	4762.89	0	0	9092.52
WSOC_pos_277	ESI (+)	106.993	6.012	37416.1	2677.7	8205.35	1426.36	0	0	8062.72	2500.07	34971.2	10585	40587.2	4295.53	60042.2	62839.6	14621.9	24031	44407.5	21216.3	44634.3	9197.69	15244.5	12588.4	60290.9	3183.07	0	1103.68	40339.9	26953	20167.4	88293	22338.1	1045.76	11202.2	24624.3	5146.97	6590.36	4108.45	1577.31	5000.23	2370.3	32182.9	14245.5	51654.7	4249.25	3881.88	76045.7
WSOC_pos_278	ESI (+)	107.05	14.538	690550	666155	218394	291430	1.32463e+06	494035	810451	78363.1	201677	677500	295003	357869	334632	299342	274102	288937	718661	272923	1.4061e+06	593058	239180	651668	447120	772178	1158.31	253772	414263	219883	240781	621415	326053	87693.7	1.38621e+06	379989	378320	625506	417503	489673	511546	1.70418e+06	1.5273e+06	2.6048e+06	923902	179650	450335	550552
WSOC_pos_279	ESI (+)	107.05	19.017	256717	9.87504e+06	1.18852e+07	1.09392e+07	2.32146e+07	6.57687e+06	4.33493e+06	1.13623e+07	123766	1.51634e+07	177808	1.67875e+07	1.41806e+07	6.55506e+06	2.0091e+07	1.71918e+07	4.47803e+07	1.57064e+07	3.05944e+07	2.6485e+07	6.62622e+06	1.6764e+07	115749	1.1022e+07	9.66975e+06	9.50152e+06	208813	55948.2	120881	267530	27913	7.33016e+06	5.25305e+07	4.84529e+07	9.71268e+06	1.6987e+07	1.09231e+07	3.01109e+07	2.34965e+07	1.75913e+07	1.84082e+07	245880	457319	2.05285e+06	9.5815e+06	152599
WSOC_pos_280	ESI (+)	107.05	18.75	202228	8.82661e+06	1.18852e+07	1.17149e+07	2.39753e+07	5.3358e+06	4.18559e+06	1.08367e+07	132646	1.59878e+07	220634	1.75059e+07	1.51443e+07	6.93207e+06	2.14434e+07	1.85779e+07	4.77191e+07	1.64288e+07	3.02312e+07	2.84403e+07	6.62622e+06	1.80793e+07	161894	1.16754e+07	1.00569e+07	1.0017e+07	208813	99920.7	35805.2	159395	84431.9	6.81274e+06	5.48792e+07	4.88629e+07	9.71268e+06	1.72705e+07	1.13097e+07	3.08007e+07	2.34965e+07	1.72257e+07	1.89079e+07	175948	198136	2.76261e+06	1.02033e+07	152599
WSOC_pos_281	ESI (+)	107.05	8.925	1.83645e+06	3.4793e+06	8.44997e+06	2.28443e+06	1.35431e+06	2.11643e+06	1.02563e+06	1.15429e+06	910994	1.57293e+06	664244	921832	1.59742e+06	712710	1.97899e+06	1.71491e+06	4.16301e+06	1.32378e+06	3.57136e+06	2.27057e+06	1.10672e+06	2.53105e+06	2.98464e+06	1.89231e+06	9098.79	1.56997e+06	1.27607e+06	1.2456e+06	2.51237e+06	2.9197e+06	1.92193e+06	3.15734e+06	2.51469e+07	907976	5.87925e+06	1.82607e+06	2.91245e+06	4.58414e+06	1.94127e+07	1.14926e+07	1.05215e+07	3.65119e+06	5.39317e+06	548008	868211	825612
WSOC_pos_282	ESI (+)	107.05	9.498	1.88678e+06	1.62466e+06	1.32518e+06	1.27849e+06	3.84178e+06	1.51365e+06	1.38523e+06	1.12748e+06	1.76647e+06	1.47438e+06	1.59359e+06	1.15158e+06	1.85614e+06	704789	2.06643e+06	1.61965e+06	3.93151e+06	1.53271e+06	2.65613e+06	1.15361e+06	1.11593e+06	1.59958e+06	1.56388e+06	1.54533e+06	16001.4	1.09203e+06	1.08646e+06	1.02691e+06	1.83008e+06	1.89482e+06	1.49808e+06	1.40357e+06	4.76294e+06	960162	3.17283e+06	1.57293e+06	1.79168e+06	2.36674e+06	4.4125e+06	4.099e+06	3.0863e+06	2.37789e+06	3.1541e+06	630528	814992	408625
WSOC_pos_283	ESI (+)	107.05	7.628	3.70917e+06	1.00707e+07	4.87877e+07	1.51357e+07	216781	679559	2.73942e+06	1.19096e+06	462404	967713	465027	580340	363544	304900	819778	1.36341e+06	3.49526e+06	948851	1.02209e+06	2.14339e+06	857752	1.0043e+06	1.35661e+06	1.15335e+06	9598.01	1.46098e+06	984174	1.05948e+06	941671	1.63143e+06	924692	1.10582e+06	3.82484e+06	746276	1.86067e+06	2.22524e+06	1.37165e+06	408126	5.93216e+06	6.83174e+06	1.54217e+06	1.04032e+06	2.68143e+06	171110	40765.1	75733.8
WSOC_pos_284	ESI (+)	107.05	10.755	3.52412e+06	1.81136e+06	4.09203e+06	1.3717e+06	7.67396e+06	2.12939e+06	1.16741e+06	1.16177e+06	1.43562e+06	1.18847e+06	1.86888e+06	1.00656e+06	2.16084e+06	510225	1.89637e+06	1.42774e+06	3.44273e+06	1.35843e+06	2.94827e+06	2.24807e+06	978408	1.83154e+06	2.39691e+06	1.21928e+06	8110.78	921532	887863	1.25459e+06	1.10839e+06	2.05558e+06	898384	1.54901e+06	4.80803e+06	221024	3.0762e+06	2.61393e+06	1.19835e+06	1.91165e+06	3.61013e+06	5.00737e+06	2.39221e+06	2.60803e+06	2.56919e+06	207191	540236	1.10499e+06
WSOC_pos_285	ESI (+)	107.05	8.136	1.75262e+06	2.317e+06	1.08516e+06	1.3239e+06	58420.2	1.41258e+06	1.58898e+06	794571	1.15909e+06	937613	1.09337e+06	565540	1.06735e+06	484978	1.32596e+06	1.15586e+06	3.15973e+06	885049	2.61504e+06	2.35124e+06	766980	1.99656e+06	2.17301e+06	1.32332e+06	20035	1.13416e+06	1.04454e+06	1.21502e+06	2.50005e+06	2.19203e+06	1.63668e+06	1.9854e+06	1.01829e+07	1.29357e+06	3.4735e+06	1.96773e+06	1.86512e+06	4.13892e+06	8.04988e+06	7.95511e+06	5.18622e+06	3.92225e+06	5.19614e+06	398612	661436	1.07465e+06
WSOC_pos_286	ESI (+)	107.051	17.327	557132	2.24836e+06	560088	347562	459400	708298	731829	557591	479734	402029	388876	260978	624937	156070	826592	370552	2.21768e+06	318036	1.60178e+06	866139	549887	713156	291632	388219	566785	188900	173355	344483	261884	756236	212786	463349	728807	441708	491107	350123	229844	943102	598093	1.88858e+06	571504	2.34386e+06	2.56277e+06	89575.9	480261	322514
WSOC_pos_287	ESI (+)	107.051	16.828	211293	300952	196967	181814	568391	226584	107397	98055.3	172824	207613	272056	150015	182253	141010	63141.6	131033	331038	120612	421259	248265	87632.9	249528	211886	171416	167797	157570	27147.7	44623.9	159576	157604	99704.4	193473	560416	30569.5	265812	88925.7	95319.5	1.62381e+06	229529	352369	170840	222669	148746	72140.5	201324	176710
WSOC_pos_288	ESI (+)	107.051	16.53	568861	650431	302665	299775	685818	451877	41350.7	366316	432905	352391	304625	362372	390229	147628	425018	776529	975573	296033	1.16318e+06	662320	304064	459182	335423	231028	441739	213407	103898	173685	357684	415258	283710	326836	1.20261e+06	202821	336551	346217	249541	687875	859850	715427	1.21518e+06	491605	702107	165644	292551	654941
WSOC_pos_289	ESI (+)	107.051	18.455	627565	1.70226e+06	1.30119e+06	1.17149e+07	2.39753e+07	5.3358e+06	4.18559e+06	1.16063e+07	362841	1.59878e+07	169097	1.75059e+07	1.51443e+07	6.93207e+06	2.14434e+07	1.85779e+07	4.77191e+07	1.64288e+07	2.484e+06	2.84403e+07	7.98685e+06	1.80793e+07	146676	1.16754e+07	1.00569e+07	1.0017e+07	142086	105315	336760	304199	130024	7.17646e+06	5.48792e+07	4.88629e+07	8.83157e+06	1.72705e+07	1.13097e+07	2.96611e+07	1.8496e+07	1.72257e+07	1.97187e+07	464206	455982	2.77257e+06	1.02033e+07	126866
WSOC_pos_290	ESI (+)	107.072	12.155	6.46672e+06	2.02099e+06	7.24594e+06	5.0445e+06	4.36835e+06	4.49426e+06	4.76404e+06	1.76622e+06	8.54013e+06	920922	8.19795e+06	7.76914e+06	3.98971e+06	1.66849e+06	7.08563e+06	6.31424e+06	4.90201e+06	639199	1.29942e+07	1.09076e+07	3.00868e+06	828810	2.70263e+06	787021	1290.61	784257	0	58.5434	1.77009e+06	7.45722e+06	589144	1.59989e+06	5.06202e+06	659270	889373	2.73088e+06	934375	1.86322e+06	2.08417e+06	1.98626e+06	3.79269e+06	1.86535e+06	1.99886e+06	784517	1.44687e+06	2.51644e+06
WSOC_pos_291	ESI (+)	107.074	6.977	1.70401e+06	998739	1.45139e+06	1.75597e+06	20807.3	2.44604e+06	2.35058e+06	1.8158e+06	737892	1.11963e+06	2.12117e+06	1.64865e+06	1.77447e+06	461413	1.15385e+06	1.41237e+06	1.94385e+06	436227	1.84634e+06	2.92777e+06	1.87147e+06	705653	1.15636e+06	915461	18003.5	1.12269e+06	1.40396e+06	924415	772262	1.64264e+06	528870	1.15662e+06	334557	49730.8	632466	1.72821e+06	624103	212903	1.22249e+06	808061	219105	89742.8	119879	40973.6	89876.6	104836
WSOC_pos_292	ESI (+)	107.087	12.399	1.10596e+07	1.03841e+07	4.25375e+06	5.47991e+06	1.49856e+07	6.65446e+06	7.50701e+06	1.09062e+07	9.86057e+06	1.0174e+07	5.17296e+06	4.78904e+06	7.1886e+06	2.46611e+06	5.22745e+06	7.56676e+06	1.71865e+07	3.49503e+06	2.58917e+07	1.99447e+07	961377	6.74613e+06	5.96215e+06	6.33544e+06	13928.4	3.54405e+06	1353.92	124.558	4.95654e+06	6.41387e+06	2.46391e+06	4.60325e+06	1.37579e+07	4.28375e+06	5.90262e+06	5.36138e+06	7.49981e+06	1.24519e+07	1.12229e+07	1.27634e+07	1.13044e+07	6.27326e+06	6.32396e+06	1.46156e+06	6.64628e+06	4.03735e+06
WSOC_pos_293	ESI (+)	107.087	8.26	9.67645e+06	863214	723479	1.90929e+06	13679.3	2.27749e+06	284521	882727	1.22077e+06	1.91466e+06	426095	119988	735258	294471	1.27028e+06	547529	8.85769e+06	1.33404e+06	4.22387e+06	314624	1.14907e+06	1.32322e+06	512151	1.48026e+06	6096.8	411798	566034	783680	2.08865e+06	577870	618794	533651	1.33722e+06	286639	1.71026e+06	2.44284e+06	1.62595e+06	3.20543e+06	3.59279e+06	4.22914e+06	2.65671e+06	203315	792727	373833	657876	138717
WSOC_pos_294	ESI (+)	107.087	11.744	1.37565e+07	1.9071e+07	3.05024e+07	4.01306e+07	2.16946e+07	1.71337e+07	2.21794e+07	1.76794e+07	2.33804e+07	8.2524e+06	1.42937e+07	1.45515e+07	1.32875e+07	2.3792e+06	8.14916e+06	2.40763e+07	3.1056e+07	9.65941e+06	1.53202e+08	7.0627e+07	1.19354e+07	5.84321e+06	6.8176e+06	1.00074e+07	99833.9	5.77411e+06	330.798	869.903	1.05322e+07	1.45416e+07	5.67306e+06	6.707e+06	1.94449e+07	1.10899e+07	5.76218e+06	1.51924e+07	8.09929e+06	1.80855e+07	1.25351e+07	2.93508e+07	1.78736e+07	2.80937e+07	3.60778e+07	1.02137e+06	2.08901e+06	9.39443e+06
WSOC_pos_295	ESI (+)	107.087	17.254	4.30806e+06	6.51237e+06	1.77498e+06	1.15326e+06	4.91089e+06	2.64274e+06	1.06131e+06	275055	1.83077e+06	2.61524e+06	2.06065e+06	2.18334e+06	5.16968e+06	448001	965635	3.70156e+06	6.0397e+06	832958	756970	3.32556e+06	1.5978e+06	1.79957e+06	1.27369e+06	922965	3.9404e+06	725589	447983	1.43271e+06	1.55039e+06	2.57228e+06	932956	1.18004e+06	2.74328e+06	1.89219e+06	909400	1.49092e+06	1.54643e+06	2.96342e+06	2.46029e+06	4.42493e+06	3.36973e+06	5.92556e+06	7.88932e+06	581972	644969	1.5233e+06
WSOC_pos_296	ESI (+)	107.087	13.902	7.84427e+06	8.36337e+06	3.75089e+06	3.54491e+06	1.23899e+07	6.81246e+06	5.32641e+06	5.75815e+06	5.116e+06	4.78663e+06	5.15875e+06	4.74743e+06	2.50107e+06	1.65924e+06	4.49674e+06	5.89462e+06	1.30778e+07	2.99242e+06	1.53265e+07	8.28508e+06	3.69854e+06	4.61789e+06	5.92683e+06	3.52087e+06	16455.3	2.66254e+06	275.07	526.534	3.86474e+06	5.81273e+06	1.38425e+06	4.30752e+06	1.03976e+07	1.88781e+06	1.98441e+06	5.08107e+06	3.97735e+06	8.58977e+06	4.33602e+06	9.474e+06	6.03982e+06	5.90986e+06	8.13732e+06	1.39934e+06	2.59943e+06	3.83288e+06
WSOC_pos_297	ESI (+)	107.087	10.088	2.29972e+07	2.22105e+07	9.58442e+06	7.30522e+06	1.79999e+07	1.48122e+07	2.18823e+07	1.85004e+07	1.49996e+07	1.34567e+07	8.88328e+06	1.09452e+07	1.30661e+07	3.21447e+06	1.19881e+07	1.54166e+07	2.88524e+07	5.5625e+06	2.15735e+07	1.85747e+07	6.29949e+06	6.45491e+06	1.12976e+07	7.0273e+06	62517	4.72288e+06	3.76667e+06	3.02599e+06	5.0897e+06	1.03587e+07	3.10632e+06	6.14821e+06	1.4831e+07	3.44609e+06	8.32674e+06	9.05086e+06	8.06145e+06	3.19347e+07	1.30108e+07	1.209e+07	1.32127e+07	7.17092e+06	1.46462e+07	2.99749e+06	2.07705e+06	3.71907e+06
WSOC_pos_298	ESI (+)	107.087	8.884	3.84525e+06	5.87135e+06	1.4271e+06	3.75606e+06	2.28959e+06	2.92482e+06	2.23551e+06	2.19209e+06	2.18459e+06	279965	2.63706e+06	1.32496e+06	3.51026e+06	298399	3.02369e+06	3.76415e+06	2.71666e+06	365436	1.3919e+06	607567	2.26642e+06	1.15664e+06	358383	661446	9211.11	1.16369e+06	1.52903e+06	212886	2.35623e+06	4.56263e+06	494464	1.71043e+06	2.95165e+06	723916	1.05827e+06	3.96828e+06	2.14812e+06	1.2285e+07	578881	1.75815e+06	2.52617e+06	3.49133e+06	5.33264e+06	1.397e+06	512127	844319
WSOC_pos_299	ESI (+)	107.139	11.657	28224.7	7110.7	0	5138.61	0	0	5547.88	3342.06	4537	0	3147.66	3083.57	6868.3	0	3955.15	0	0	0	204341	37814.4	0	0	0	1992.24	0	3344.89	0	0	0	0	2104.84	0	0	2570.89	0	7121.69	0	6538.26	6086.99	0	12688.9	5764.62	0	0	0	6490.73
WSOC_pos_300	ESI (+)	107.154	11.648	69489.6	0	2826.56	0	0	0	0	3608.2	8605.64	0	3736.15	9011.93	6868.3	0	0	0	10636.6	0	306696	25170	2986.16	0	0	2326.46	232.426	2629.92	17.9787	0	0	0	1820.47	3932.54	8982.41	379.475	3989.77	2923.7	2003.93	24528.9	0	0	1498.03	0	7534.01	0	2523.93	6490.73
WSOC_pos_301	ESI (+)	107.968	4.129	5723.5	1888.83	3584.57	3459.42	456.937	1735.37	366.784	24553.9	7451.69	6716.08	1201.26	23108.2	308.163	326.176	67708.7	271804	28985.2	146462	23466.6	56908.7	666684	194081	20036.6	21615.4	502.653	1573.04	42169.8	2757.57	2661.88	1875.35	15630.9	13688.3	3263.63	452674	80870.5	700.617	20248.1	1746.38	8237.53	6804.92	2659.19	0	2173.34	0	964.108	3253.98
WSOC_pos_302	ESI (+)	108.046	7.778	254045	607260	3.61194e+06	129261	2247.02	243434	316576	183019	26372	112045	87911.3	207299	217896	170163	297785	161701	462796	304611	624551	219474	120260	237068	99105.4	321296	218.228	348809	88384.8	121948	130961	99240.5	73179.3	267736	109193	92624.8	203738	155222	218813	36492.6	329636	79773.7	254876	95787.2	89795.6	10743.6	21163.2	35837.5
WSOC_pos_303	ESI (+)	108.058	14.062	298061	177833	58580.8	174736	190411	228828	240114	39653	127957	160593	172524	124335	243626	85133.3	224713	309910	454088	89493.6	212506	166748	127857	298391	261279	82604.9	182.241	49243.5	23181.7	37067.4	116925	161402	140776	94477.9	261799	92977.7	130011	180952	209077	247807	243271	516968	231343	154213	302352	64154.5	85817	168004
WSOC_pos_304	ESI (+)	108.058	15.761	419677	406897	56837.2	147699	189156	316987	0	234759	374077	218897	156558	221704	183435	62929.7	132949	198261	729918	103227	233519	273076	133779	133799	123847	187271	155443	104927	38705.3	40815.5	226685	90849.9	80526.5	115371	456766	57839.3	201265	206698	75698.4	201067	229849	304437	116769	255353	275527	20653.1	27918	165216
WSOC_pos_305	ESI (+)	108.058	13.343	2.18433e+06	3.02735e+06	1.28643e+06	1.41585e+06	2.43404e+06	1.45231e+06	718986	968888	1.76674e+06	1.22448e+06	1.23463e+06	1.02079e+06	1.11591e+06	210818	1.00819e+06	1.64756e+06	7.2587e+06	581933	2.25056e+06	1.70162e+06	604848	873379	1.15654e+06	783969	7366.29	652251	7395.85	154.142	1.03319e+06	1.06825e+06	339787	1.50855e+06	1.45983e+06	238752	1.11975e+06	1.22298e+06	1.00917e+06	1.58606e+06	2.41881e+06	5.31008e+06	1.17976e+06	1.70942e+06	1.70056e+06	77682.5	86450.2	192772
WSOC_pos_306	ESI (+)	108.082	5.941	5.3666e+06	612161	2.43733e+06	3.18968e+06	57413.9	2.67638e+06	5.66174e+06	1.57501e+06	6.23534e+07	320229	2.95353e+07	3.83693e+06	2.40795e+07	1.04643e+07	6.22688e+06	6.61799e+06	935119	3.72802e+06	1.29014e+07	2.40594e+06	3.27271e+06	556491	3.48761e+06	346220	21428.5	610162	1.68248e+07	4.34289e+06	8.18898e+06	2.40892e+06	1.84363e+06	1.16585e+07	1.64283e+06	165701	533253	641006	277237	1.4539e+06	525637	529553	376174	663411	130132	183882	924873	510704
WSOC_pos_307	ESI (+)	108.082	4.523	49173.7	8.29431e+06	71949.1	1.44756e+07	1.48536e+06	410709	2607.43	288315	133697	337898	39703.7	1.22542e+07	1.15444e+06	153069	2.31326e+07	1.67401e+07	737870	2.95682e+06	660961	1.77454e+07	404309	3.2683e+06	265576	301097	273708	3.73279e+06	138353	199011	232857	264067	241013	3.44607e+06	7.79935e+06	107443	546122	7.87615e+06	4.17686e+06	1.71804e+06	1.35968e+07	4.8848e+06	2.71522e+06	138701	191855	601536	1.16963e+07	62227.7
WSOC_pos_308	ESI (+)	108.082	5.343	1.71857e+07	3.60511e+07	8.66081e+07	7.0785e+07	5.11998e+06	3.41856e+07	7.14729e+07	5.60439e+07	8.26456e+07	1.30623e+07	7.46461e+07	8.08321e+07	2.16428e+06	358174	1.46624e+08	1.30895e+08	3.57201e+07	6.55937e+06	1.62947e+08	9.48674e+07	6.33092e+07	8.12784e+06	1.73101e+07	1.9501e+07	1.16735e+06	4.66834e+07	1.9867e+07	3.08662e+07	1.47291e+07	8.56505e+07	2.13921e+06	2.74454e+07	2.59108e+07	323900	7.0364e+06	2.38416e+07	8.10629e+06	4.91979e+06	1.35968e+07	6.85469e+06	7.38767e+06	2.41344e+06	1.78073e+06	997125	4.20235e+07	1.73106e+06
WSOC_pos_309	ESI (+)	108.082	8.151	641628	218099	861072	477459	11751.7	182844	106765	431617	104326	323909	896276	232752	791274	283039	868883	457948	1.15535e+06	111514	1.10683e+06	759874	299661	270786	225425	303066	6394.15	288799	350520	130223	341669	782302	200378	226242	190607	226940	231544	756691	408180	279811	48949.1	654674	226088	540191	193201	7499.51	281274	155132
WSOC_pos_310	ESI (+)	108.082	4.932	7.84089e+06	7.00218e+06	4.51968e+07	2.6435e+07	8.69052e+06	2.69714e+06	3.0589e+07	2.41409e+07	4.35421e+07	1.05076e+07	4.67386e+07	1.9463e+07	3.636e+06	398294	1.01314e+08	6.32503e+07	2.42505e+07	1.34047e+07	1.54782e+08	6.29218e+07	6.43793e+07	1.01269e+07	8.73958e+06	9.84417e+06	273708	2.96122e+07	6.88603e+06	3.08662e+07	9.14606e+06	2.54234e+07	4.80618e+06	6.47023e+06	1.99003e+07	3.27049e+06	2.08276e+07	7.87615e+06	3.33388e+06	5.12193e+06	1.13048e+07	1.59987e+07	4.42375e+06	5.25381e+06	4.45959e+06	459072	2.24982e+07	1.71464e+06
WSOC_pos_311	ESI (+)	108.09	12.017	808208	969106	360784	115435	622702	592642	583659	1.26437e+06	650954	191579	405353	319610	172899	263763	234634	916753	3.18927e+06	98304.3	280099	1.00713e+06	346167	242902	149710	186495	663.78	166072	0	0	125249	279140	50120.5	307893	436010	126713	523070	170894	243951	399606	214647	420584	359710	204009	210529	99838.6	86813.2	224987
WSOC_pos_312	ESI (+)	108.095	17.131	1.16998e+06	1.35924e+06	154976	67538.7	552558	318702	324849	382265	80714.9	305151	65701.1	229521	222577	16799.1	297004	454656	1.87241e+06	192509	603457	382396	94966.3	277691	204449	161683	544222	93125.1	30196.6	136928	71684.6	117836	192914	139900	253223	250682	85110.1	316155	124726	537379	256506	594033	63726.5	1.08356e+06	1.69641e+06	17477.5	37204.8	74111.6
WSOC_pos_313	ESI (+)	108.095	13.018	2.20735e+06	1.03783e+06	290220	334815	1.33496e+06	459947	593988	629393	119438	460421	244205	586610	447339	87807.6	412477	910184	914342	91487.1	1.66299e+06	843806	141119	380343	379926	404636	3945.24	171990	0	0	559129	362208	107532	312472	1.58615e+06	142266	380639	573963	263441	2.55426e+06	639892	959279	502466	631311	955770	27476.5	132456	218420
WSOC_pos_314	ESI (+)	108.135	5.426	5290.23	13054.1	35923	58235	548.51	3609.99	9846.82	50186.5	115324	1057.18	130378	347200	55541	4600.66	65573.6	314920	3063.12	48504.7	393051	58977.4	354489	1633.4	3493.42	1549.4	0	57653.6	32660.4	17165.9	1521.08	46280.5	824.258	25432.8	69574.9	770.929	1315.96	155971	1481.07	6502.21	7076.32	0	0	2118.89	0	428.188	16664.8	1394.69
WSOC_pos_315	ESI (+)	108.135	4.992	5260.6	6074.02	46901.3	90143.5	506.774	0	3352.4	43763.8	48421.3	2089.62	49825.5	494427	0	0	75094.7	541942	5202.65	42323.2	457278	64300.6	194614	836.093	3493.42	719.917	0	85861.9	9763.32	833.181	4289.57	7820.1	824.258	21360.5	85845.1	770.929	7946.43	241342	737.422	15652	64852.4	3125.53	0	0	0	0	34918.7	0
WSOC_pos_316	ESI (+)	108.135	4.566	0	3568.99	10003	17477.4	0	0	0	1107.08	25012	908.371	5972.56	92216.5	0	0	2756.1	81864.9	0	2809.73	268756	1427.3	36548.6	2008.29	169.927	719.917	0	4232.34	0	833.181	0	2640.25	870.303	827.936	3332.72	0	1321.06	72565.9	737.422	4356.17	15307	4952.37	1731.8	0	0	0	15522.8	0
WSOC_pos_317	ESI (+)	108.958	4.245	583338	44330.7	56240	49342.2	17712.2	1877.6	7452.03	62593.6	97254.6	36448.6	43352.4	34568.8	503.602	23.8085	126527	19889.7	109646	12553.2	53015.4	264546	40294	41453.2	50345.1	85340.6	1256.84	10758.5	81969.3	212808	226249	371768	275857	23368.2	444732	5431.86	116824	165730	141282	22274.7	320862	83349.7	355524	319737	641202	74537.6	99551.7	230461
WSOC_pos_318	ESI (+)	108.987	14.847	0	0	630.704	0	9703.45	0	295.779	0	4210.7	3431.04	0	0	0	0	0	0	0	0	0	0	2371.43	3502.09	0	0	0	2357.19	0	0	0	0	0	0	0	2932.31	0	3555.91	0	6583.93	0	0	5183.6	0	5964.58	1922.66	0	78539.2
WSOC_pos_319	ESI (+)	109.005	10.882	124626	263694	3752.7	0	0	0	298060	0	3656.08	28589.9	3859.42	438.411	0	0	4084.65	0	125828	3254.82	0	5074.18	3797.58	0	19528.7	12930.7	672.95	0	0	0	3699.56	4644.33	333.346	2812.31	16403.1	30496.2	5647.81	8576.56	4749.68	292700	5887.04	9678.03	709855	328109	177318	735910	884453	182298
WSOC_pos_320	ESI (+)	109.029	5.145	139354	329690	65603	335747	68272.3	31802.3	370328	398636	102094	248567	128085	85695.4	24104.1	4956.05	69230	484542	1.72515e+06	386262	746993	719962	283760	1.20856e+06	185975	283709	22427.7	275841	108966	114219	157576	187826	176874	487298	3.58853e+06	752361	1.97579e+06	447773	553242	1.66359e+06	2.98983e+06	3.3577e+06	2.61459e+06	414304	85350.7	49171.8	81319.4	115467
WSOC_pos_321	ESI (+)	109.065	9.897	1.33638e+07	6.51142e+06	4.77392e+06	5.97923e+06	1.37979e+07	1.31132e+07	4.9827e+06	5.11833e+06	9.86138e+06	7.0222e+06	8.74283e+06	7.67182e+06	1.09045e+07	2.31955e+06	9.70685e+06	9.62236e+06	1.31353e+07	3.97876e+06	1.30447e+07	1.02003e+07	5.08266e+06	4.58744e+06	7.51793e+06	5.61925e+06	25647.2	6.17328e+06	2.6796e+06	1.44128e+06	3.40883e+06	9.21531e+06	2.36413e+06	5.81054e+06	1.51735e+07	4.02526e+06	6.16421e+06	8.11409e+06	5.21948e+06	6.15767e+06	9.01505e+06	1.6799e+07	1.0638e+07	7.78714e+06	1.59204e+06	2.05201e+06	2.19357e+06	2.86213e+06
WSOC_pos_322	ESI (+)	109.065	8.649	1.83064e+07	1.25889e+07	1.21396e+06	2.0204e+06	129317	7.11192e+06	7.85737e+06	5.78518e+06	6.81902e+06	9.00192e+06	6.16808e+06	5.51268e+06	7.98425e+06	2.38004e+06	6.19377e+06	7.68933e+06	6.31345e+06	5.26582e+06	1.37683e+07	1.83558e+06	4.49011e+06	6.57569e+06	4.33755e+06	5.48989e+06	32104.6	4.72648e+06	4.64941e+06	4.24217e+06	6.28756e+06	4.76163e+06	4.80053e+06	6.83903e+06	2.17927e+07	2.75561e+06	1.26653e+07	7.4992e+06	3.37822e+06	1.10225e+07	2.04304e+07	2.41508e+07	1.3808e+07	9.55999e+06	1.26891e+07	1.17359e+06	1.83302e+06	2.07747e+06
WSOC_pos_323	ESI (+)	109.065	14.271	3.92468e+06	3.15568e+06	3.22283e+06	1.83483e+06	7.63533e+06	4.72476e+06	1.51942e+06	1.93854e+06	2.45881e+06	2.46349e+06	2.41758e+06	1.05387e+06	5.36614e+06	2.28185e+06	3.63802e+06	4.19195e+06	9.70378e+06	1.8259e+06	8.99247e+06	2.94895e+06	3.49647e+06	2.77005e+06	3.39472e+06	3.02128e+06	12461.2	2.37003e+06	2.2945e+06	1.23853e+06	1.80425e+06	4.06773e+06	1.94417e+06	2.67915e+06	5.18476e+06	1.77867e+06	3.27298e+06	3.82902e+06	1.09379e+06	2.24952e+06	6.50894e+06	4.04752e+06	5.54657e+06	3.72497e+06	4.41613e+06	405124	388746	2.81215e+06
WSOC_pos_324	ESI (+)	109.065	13.842	7.88821e+06	4.64126e+06	2.45215e+06	2.72419e+06	1.16176e+07	5.13661e+06	2.92435e+06	2.59191e+06	4.78747e+06	4.37788e+06	3.61554e+06	2.85491e+06	5.00984e+06	1.5425e+06	3.48679e+06	3.64432e+06	1.0024e+07	2.29849e+06	7.28291e+06	5.21443e+06	2.64472e+06	3.76009e+06	4.27499e+06	2.66805e+06	12035.2	1.81324e+06	1875.48	1889.93	2.51466e+06	3.63331e+06	2.32961e+06	2.94922e+06	7.46802e+06	1.44677e+06	3.18665e+06	3.10802e+06	4.39126e+06	5.64735e+06	6.75581e+06	6.45092e+06	4.79895e+06	3.51503e+06	4.09316e+06	744821	1.83506e+06	779168
WSOC_pos_325	ESI (+)	109.065	7.987	1.16812e+07	1.16396e+07	5.16132e+06	5.88773e+06	61958.1	4.60508e+06	8.59778e+06	6.45696e+06	5.10469e+06	6.79569e+06	3.8186e+06	4.91986e+06	7.80201e+06	2.27666e+06	7.0975e+06	7.35754e+06	1.84235e+07	3.66912e+06	1.19053e+07	1.51611e+07	4.59196e+06	6.1621e+06	8.39865e+06	4.766e+06	51758.4	3.68849e+06	2.95277e+06	2.22233e+06	4.24549e+06	1.12043e+07	3.67638e+06	5.92329e+06	1.79386e+07	6.80826e+06	1.04251e+07	1.1097e+07	6.45041e+06	1.55182e+07	1.78394e+07	1.65267e+07	1.48741e+07	7.10669e+06	1.257e+07	1.22016e+06	1.48987e+06	3.46242e+06
WSOC_pos_326	ESI (+)	109.065	7.506	4.85666e+06	4.75102e+06	1.61093e+06	1.96156e+06	41965.4	3.55364e+06	3.95198e+06	2.37605e+06	1.4433e+06	1.69858e+06	1.77469e+06	1.70775e+06	2.42641e+06	551312	2.22182e+06	971696	9.52706e+06	1.52878e+06	4.18813e+06	3.58784e+06	1.79359e+06	3.69306e+06	2.59819e+06	2.40681e+06	55866.9	1.63245e+06	1.41766e+06	1.29441e+06	2.80876e+06	3.26989e+06	1.30842e+06	567425	3.38401e+06	2.29077e+06	6.1219e+06	5.05986e+06	698659	6.29854e+06	8.21445e+06	1.1011e+07	7.56364e+06	5.2877e+06	6.79058e+06	600785	838279	1.81785e+06
WSOC_pos_327	ESI (+)	109.065	14.812	2.66479e+06	6.24034e+06	949.115	2.22901e+06	7.35734e+06	6.20264e+06	0	1.74569e+06	2.57168e+06	4.58172e+06	2.09059e+06	3.45224e+06	3.31444e+06	1.0587e+06	3.99661e+06	665975	1.14523e+07	2.84925e+06	6.60723e+06	5.67147e+06	465309	3.92319e+06	3.96999e+06	4.0609e+06	23222.2	1.86905e+06	1.84636e+06	850719	867973	760473	4.05405e+06	2.59932e+06	9.49505e+06	1.75246e+06	1.32587e+06	3.25225e+06	3.39496e+06	9.52635e+06	4.17394e+06	7.31942e+06	6.49953e+06	6.65133e+06	2.44442e+06	828744	648950	2.81999e+06
WSOC_pos_328	ESI (+)	109.065	12.306	4.09714e+06	2.60885e+06	2.09991e+06	1.75398e+06	5.50882e+06	2.87577e+06	1.80196e+06	1.66207e+06	3.0694e+06	1.76439e+06	2.61424e+06	1.63426e+06	2.3115e+06	824509	1.54751e+06	2.21362e+06	1.00749e+07	1.10767e+06	1.23985e+07	4.06459e+06	1.91307e+06	1.91392e+06	5.49004e+06	1.22239e+06	21958.6	1.03323e+06	2399.97	1013.81	1.31286e+06	3.68235e+06	2.81321e+06	2.77783e+06	6.77652e+06	393027	4.41257e+06	3.08181e+06	1.17028e+06	4.97129e+06	5.4465e+06	8.48326e+06	4.03383e+06	3.41008e+06	6.03446e+06	888034	2.19161e+06	3.84898e+06
WSOC_pos_329	ESI (+)	109.076	5.255	582821	4.9656e+06	5.06344e+06	2.7169e+06	228925	31095.8	1.14356e+07	3.10496e+06	6.91187e+06	1.12023e+06	6.82626e+06	1.77516e+06	183740	42670.7	4.80288e+06	2.99867e+06	3.81707e+06	986306	1.33772e+07	5.01306e+06	2.92346e+06	473548	601360	1.75679e+06	37369.8	4.16185e+06	2.26265e+06	1.79662e+06	924537	4.45316e+06	126980	1.13491e+06	5.34889e+06	549568	169081	6.65198e+06	1.53323e+06	519529	846047	2.15613e+06	3.08556e+06	295877	281535	1.91181e+06	3.73159e+06	45175.5
WSOC_pos_330	ESI (+)	109.076	5.555	2.20923e+06	6.84295e+06	1.1744e+06	5.37062e+06	1.21808e+06	3.25853e+06	1.81336e+07	4.58182e+06	3.84846e+06	2.99393e+06	3.96282e+06	7.42721e+06	9.96156e+06	2.20094e+06	3.45825e+06	7.84496e+06	3.03499e+06	574253	1.14407e+07	7.16525e+06	7.96787e+06	1.03082e+06	1.44804e+06	2.43038e+06	78008.5	5.33675e+06	2.78473e+06	219939	491022	2.37929e+06	52510.1	1.54875e+06	3.71981e+06	85026.7	832683	702466	2.54736e+06	726478	710569	3.50964e+06	6.04268e+06	2.12434e+06	1.96699e+06	3.53239e+06	4.75638e+06	1.04642e+06
WSOC_pos_331	ESI (+)	109.076	4.223	1.10952e+06	1.26338e+06	642463	1.08755e+06	76042.8	75738.3	44999	1.64858e+06	926358	1.40032e+06	957626	1.69879e+06	94026.6	19897.6	1.81631e+06	1.87157e+06	893216	1.69899e+06	3.25321e+06	1.48452e+06	1.62368e+06	777633	563577	1.0786e+06	17026.2	1.53061e+06	1.21424e+06	1.13931e+06	622222	967283	458792	410627	786751	178241	451530	2.11049e+06	389304	1.47667e+06	483183	1.68286e+06	642726	649719	608176	227925	199314	54405.9
WSOC_pos_332	ESI (+)	109.076	6.216	945602	46265.7	164982	182651	12975.7	172601	7.40885e+06	147945	1.96752e+06	75898.8	158049	275052	144501	1.30316e+06	193964	63125.1	73268.9	51404.3	877790	165201	222602	32217	26995	63290.5	10275.3	143282	1.01996e+06	1.36004e+06	586191	1.074e+06	229305	20877.2	186385	122473	12585.8	227740	34067	103190	13906.7	99741.5	110441	1.50094e+06	51742.9	62981.8	195249	40575.6
WSOC_pos_333	ESI (+)	109.084	4.736	1.10099e+06	721972	1.51192e+06	898553	43888.1	166528	4.83433e+06	1.29946e+06	4.9347e+06	467142	4.97303e+06	1.09147e+06	384359	19641.7	9.57939e+06	7.14674e+06	892028	2.38155e+06	6.27915e+06	3.15572e+06	3.55802e+06	1.03066e+06	915988	2.03833e+06	55665.5	1.69687e+06	2.30349e+06	3.2394e+06	1.61576e+06	2.19488e+06	1.68388e+06	856784	919808	1.01675e+06	1.21376e+06	1.65079e+06	372122	754027	201943	404977	1.5843e+06	1.04492e+06	797200	393598	1.04416e+06	340253
WSOC_pos_334	ESI (+)	109.101	17.941	4.40603e+06	3.21956e+06	1.58581e+06	1.54294e+06	5.78535e+06	5.91312e+06	863140	3.37211e+06	4.72528e+06	2.58012e+06	2.99184e+06	2.34894e+06	5.12923e+06	1.28249e+06	621662	3.8964e+06	1.62681e+06	1.0169e+06	6.35841e+06	830199	2.56258e+06	483219	7.02384e+06	455845	4.65249e+06	1.29156e+06	1.5375e+06	2.71262e+06	3.06447e+06	3.87712e+06	3.86322e+06	1.08735e+06	780717	2.30115e+06	4.58341e+06	2.45559e+06	1.00404e+06	3.21034e+06	879729	847869	4.16236e+06	2.30441e+06	4.01447e+06	779510	277614	2.88681e+06
WSOC_pos_335	ESI (+)	109.101	17.569	5.35512e+06	4.29387e+06	5.11221e+06	3.44989e+06	8.3168e+06	9.55026e+06	4.06173e+06	4.58132e+06	5.4785e+06	7.20212e+06	2.43658e+06	5.66518e+06	3.77298e+06	2.06934e+06	5.26503e+06	7.82982e+06	3.12992e+07	4.32698e+06	8.76657e+06	7.84136e+06	3.19723e+06	7.61766e+06	825827	3.9813e+06	4.25961e+06	3.51487e+06	313476	2.1585e+06	2.93184e+06	1.75807e+06	3.89299e+06	2.88333e+06	1.11296e+07	2.35323e+06	4.02957e+06	2.56921e+06	6.99613e+06	6.65077e+06	8.02062e+06	9.22708e+06	5.36569e+06	6.68263e+06	5.01521e+06	906247	2.97245e+06	4.69644e+06
WSOC_pos_336	ESI (+)	109.101	8.684	6.2757e+06	8.63837e+06	1.95573e+06	2.04243e+06	26659.1	3.73551e+06	4.59957e+06	3.2441e+06	2.44972e+06	2.83313e+06	2.17868e+06	2.31293e+06	3.45748e+06	1.04603e+06	2.17272e+06	3.73744e+06	7.7663e+06	2.05424e+06	4.77492e+06	3.79797e+06	1.98552e+06	2.68607e+06	2.18381e+06	1.4427e+06	25901.5	1.29849e+06	984860	840807	1.14212e+06	1.89505e+06	846423	1.30735e+06	3.38941e+06	2.13929e+06	2.7472e+06	2.55936e+06	1.77566e+06	5.44703e+06	3.43091e+06	5.28166e+06	3.60126e+06	3.16885e+06	4.37946e+06	505734	609880	1.29124e+06
WSOC_pos_337	ESI (+)	109.101	19.149	1.26523e+06	674521	401062	325387	1.1691e+06	496377	940000	570486	148319	346169	583704	369422	872114	120261	493162	602959	1.04712e+06	99122.2	213288	528540	233596	363676	233508	329302	903169	257112	234049	446543	98812	446016	269206	407379	422761	176594	205704	75741.7	169175	676157	364531	480800	463777	331299	655442	149756	192411	250006
WSOC_pos_338	ESI (+)	109.101	9.377	4.40365e+06	1.42643e+06	1.4e+06	1.58769e+06	5.82471e+06	1.43117e+06	4.1755e+06	731959	2.89755e+06	2.17666e+06	774438	1.90659e+06	3.12256e+06	852167	2.03972e+06	3.3264e+06	2.52459e+06	1.28798e+06	6.34362e+06	5.73304e+06	2.01749e+06	1.24853e+06	1.45472e+06	465502	9551.84	464623	463368	1.01427e+06	1.84402e+06	1.18073e+06	895322	2.2223e+06	6.97543e+06	628619	3.6906e+06	3.22219e+06	1.55755e+06	4.09144e+06	6.15553e+06	6.29883e+06	4.37929e+06	2.99364e+06	2.6072e+06	339196	559980	923123
WSOC_pos_339	ESI (+)	109.101	18.098	4.40603e+06	3.21956e+06	1.58581e+06	682730	5.78535e+06	6.41592e+06	1.13596e+06	829600	4.61061e+06	2.58012e+06	2.99184e+06	2.34894e+06	5.12923e+06	370284	757348	4.20519e+06	2.29955e+06	1.0169e+06	1.8859e+06	1.30864e+06	857978	818956	1.08652e+06	753748	1.38905e+06	1.29156e+06	1.5375e+06	592727	3.14122e+06	1.0512e+06	378676	397836	780717	750837	705411	878033	1.00404e+06	3.21034e+06	1.23338e+06	1.15119e+06	1.33627e+06	4.20851e+06	2.8036e+06	779510	425021	203651
WSOC_pos_340	ESI (+)	109.101	18.29	3.93095e+06	2.81108e+06	1.47108e+06	1.21506e+06	1.02015e+07	9.19305e+06	902776	1.32298e+06	1.52235e+06	2.11718e+06	2.65702e+06	821610	2.54465e+06	590662	1.39384e+06	1.00695e+06	3.40977e+06	822681	2.63135e+06	1.8898e+06	1.06695e+06	1.22165e+06	1.87309e+06	914462	2.99405e+06	979045	856911	1.10919e+06	1.45403e+06	2.26657e+06	1.00681e+06	849866	2.0111e+06	1.238e+06	942384	1.29501e+06	664951	2.21674e+06	1.48394e+06	2.29034e+06	1.84888e+06	1.69702e+06	1.95701e+06	372937	549847	1.62485e+06
WSOC_pos_341	ESI (+)	109.101	11.49	3.42491e+07	1.6172e+07	5.34486e+06	8.15983e+06	1.92106e+07	1.30228e+07	1.51983e+07	7.81332e+06	1.29337e+07	7.69249e+06	8.50707e+06	7.46666e+06	1.13185e+07	2.87517e+06	4.08144e+06	1.24128e+07	2.48605e+07	3.54067e+06	9.19476e+06	1.38416e+07	3.77584e+06	5.59157e+06	1.09164e+07	4.33389e+06	68917.3	4.02236e+06	2.23957e+06	2.35378e+06	6.295e+06	7.05123e+06	3.60564e+06	6.51473e+06	1.58119e+07	4.51582e+06	6.55609e+06	1.44155e+07	6.53568e+06	1.27044e+07	1.07265e+07	9.19308e+06	1.20897e+07	6.95473e+06	9.02789e+06	2.46832e+06	2.77554e+06	6.60649e+06
WSOC_pos_342	ESI (+)	109.101	11.825	1.34498e+07	7.05189e+06	9.12172e+06	6.91962e+06	1.66355e+07	1.04288e+07	9.02218e+06	6.31246e+06	9.22473e+06	6.88091e+06	7.83466e+06	6.48843e+06	1.21125e+07	3.45558e+06	8.26888e+06	1.01383e+07	2.65261e+07	2.78464e+06	1.74542e+07	1.36943e+07	6.65907e+06	6.30583e+06	1.28989e+07	5.09657e+06	28232.4	5.21737e+06	618.381	1869.62	8.3735e+06	1.0711e+07	3.28731e+06	7.75089e+06	3.57405e+07	3.58082e+06	1.0454e+07	9.46711e+06	6.02895e+06	1.1703e+07	2.08799e+07	1.85862e+07	1.82416e+07	5.92649e+06	4.51895e+06	2.26051e+06	3.67876e+06	4.28063e+06
WSOC_pos_343	ESI (+)	109.101	8.285	3.46958e+06	4.15768e+06	1.04171e+06	972584	20325.9	1.7204e+06	2.18239e+06	1.72183e+06	1.36616e+06	1.44819e+06	1.27487e+06	1.01971e+06	1.68927e+06	564092	1.1063e+06	2.09177e+06	3.79495e+06	1.00138e+06	2.82686e+06	2.15631e+06	985071	1.3975e+06	1.49072e+06	746794	11964.5	348167	527657	419470	595709	1.73083e+06	493737	919650	2.16609e+06	1.23134e+06	1.31049e+06	1.32391e+06	1.0137e+06	2.6723e+06	1.51358e+06	2.61291e+06	1.57393e+06	1.55684e+06	2.25202e+06	274896	633308	597376
WSOC_pos_344	ESI (+)	109.979	4.524	2433.57	77688.1	688.042	952.3	619.016	363.952	541.853	916.564	0	866.019	542.994	494.138	1591.24	72548	50024.6	7410.82	2570.16	45.8362	530.765	0	104.749	1949.84	0	1013.3	220.858	213.353	5859.94	867.555	607.561	0	207.458	0	175390	739.412	2791.85	20981.7	61.1621	685876	839417	0	4915.25	4197.01	2944.42	827.328	4537.93	0
WSOC_pos_345	ESI (+)	110.036	16.954	176994	100265	61459.6	23395.6	125668	62848.8	26010	50606.3	74485.8	52219.8	75002.6	60935	50692.7	25857.1	59416.7	60466.7	204896	40079.9	245907	156325	74485.6	25645.3	101309	50762.2	55539.7	35453.2	50267.7	43792.9	86521.4	186726	44259.7	65923.6	203049	37476.2	44461.8	82993.9	54323.9	78813.6	105216	76121.4	153487	78447.5	145341	19078.9	35077.8	94275.9
WSOC_pos_346	ESI (+)	110.06	4.898	3.76597e+06	4.66273e+06	1.60148e+06	1.0881e+07	558366	169381	2.67545e+07	1.14272e+07	4.17106e+06	4.8658e+06	5.51871e+06	1.05568e+07	506999	18767.4	8.17147e+06	2.26475e+07	1.21721e+07	4.55325e+06	5.42825e+07	1.21347e+07	1.99208e+07	1.1043e+07	4.13095e+06	5.93793e+06	181637	6.23922e+06	6.18283e+06	5.74818e+06	7.74977e+06	4.90071e+06	3.29753e+06	848085	1.49393e+07	1.47122e+06	625786	6.59928e+06	3.24571e+06	4.83226e+06	1.6826e+07	4.8069e+06	5.51551e+06	2.49894e+06	2.96273e+06	1.05341e+06	6.90027e+06	1.03649e+06
WSOC_pos_347	ESI (+)	110.06	5.38	6.604e+06	4.66273e+06	2.41894e+06	3.43814e+06	1.05911e+06	3.026e+06	1.23031e+07	6.29183e+06	6.26579e+06	5.47587e+06	7.14926e+06	1.11719e+07	5.67234e+06	1.85903e+06	5.4925e+06	7.00838e+06	1.42556e+07	4.24768e+06	2.32952e+07	9.8538e+06	4.7593e+06	4.39436e+06	2.54763e+06	1.81553e+06	88876.4	1.01088e+07	6.5728e+06	6.85946e+06	3.38647e+06	7.82895e+06	3.86559e+06	6.6958e+06	1.75449e+07	2.82888e+06	7.0022e+06	8.45267e+06	4.95668e+06	1.13857e+07	1.22298e+07	6.76084e+06	7.46846e+06	2.30745e+06	4.31525e+06	2.11661e+06	4.1416e+06	1.82627e+06
WSOC_pos_348	ESI (+)	110.06	4.261	2.5677e+06	1.45424e+06	891021	1.17609e+06	173356	71073.1	79885.3	837849	903126	906560	1.45334e+06	1.38785e+06	108412	14662.9	1.23844e+06	9.59371e+06	2.33183e+06	1.63676e+06	3.84153e+06	1.69609e+06	911043	2.73407e+06	508516	3.57847e+06	43750.5	915547	402840	432403	3.29299e+06	2.23401e+06	1.47961e+06	1.65595e+06	5.31958e+06	324077	4.43604e+06	1.21038e+06	799956	1.22238e+06	1.03364e+07	1.78376e+06	1.37272e+06	1.23392e+06	1.60098e+06	443520	978740	971947
WSOC_pos_349	ESI (+)	110.06	9.685	1.2261e+06	440569	1.15262e+06	947127	557610	1.01301e+06	1.82741e+06	964920	954918	730745	912352	984706	2.12435e+06	733963	327020	1.35278e+06	4.39444e+06	1.76901e+06	5.82317e+06	5.141e+06	1.38816e+06	1.73489e+06	2.34831e+06	608362	4685.79	456130	1.02372e+06	819053	871295	2.78472e+06	404862	1.12633e+06	1.23813e+06	182676	1.75322e+06	1.79135e+06	828218	948302	1.86499e+06	2.19703e+06	2.49674e+06	1.26912e+06	850582	95031.5	231425	511577
WSOC_pos_350	ESI (+)	110.06	6.253	399920	929018	709397	711097	29874.3	359994	373736	527215	343256	800579	303744	551423	644424	630993	125099	132360	1.92386e+06	614711	507006	1.08963e+06	85467.6	1.20431e+06	261870	426445	24711.6	76470.8	450540	59356.3	206444	612605	37690.3	99182.2	224781	331187	1.23438e+06	615429	445638	799602	1.72495e+06	845116	369439	350610	86753.9	273992	413085	120040
WSOC_pos_351	ESI (+)	110.06	9.13	644232	1.76897e+06	1.22447e+06	1.28688e+06	1.27349e+06	1.10505e+06	2.3363e+06	1.66102e+06	1.30413e+06	1.88222e+06	825618	1.32515e+06	3.21011e+06	1.28766e+06	2.8357e+06	3.84e+06	3.54211e+06	1.54445e+06	4.50974e+06	6.33298e+06	2.94855e+06	4.68028e+06	3.66116e+06	698086	1469.48	2.30711e+06	2.82888e+06	1.87898e+06	1.27486e+06	2.16166e+06	1.3226e+06	3.14929e+06	2.36452e+06	257879	1.74454e+06	2.46313e+06	1.36842e+06	617484	3.4572e+06	2.31773e+06	1.92399e+06	1.56187e+06	1.4153e+06	44925	173781	847789
WSOC_pos_352	ESI (+)	110.06	7.227	1.15156e+06	582476	952637	89191.7	29057.4	167067	277339	607503	522313	563806	1.21218e+06	1.10469e+06	768535	217854	309673	324145	763192	180869	530919	2.66583e+06	369466	439250	899808	287902	12486.3	587774	331289	414800	70804.4	1.47485e+06	141696	225237	1.66052e+06	450559	377515	3.36311e+06	902053	1.2352e+06	487577	713906	770915	385457	388204	54928.2	124364	290027
WSOC_pos_353	ESI (+)	110.06	4.575	1.15468e+07	1.9119e+07	1.26176e+07	1.0881e+07	2.19832e+06	1.53642e+06	2.67982e+07	9.37353e+06	1.10042e+07	1.14314e+07	1.5259e+07	1.8996e+07	1.51977e+06	231626	1.38591e+07	2.26476e+07	2.25865e+07	9.53605e+06	6.47533e+07	1.85226e+07	2.3301e+07	1.2297e+07	9.09613e+06	1.50041e+07	1.1259e+06	1.32261e+07	1.29565e+07	1.3531e+07	1.23414e+07	1.30389e+07	6.86252e+06	1.217e+07	1.49393e+07	2.80649e+06	3.05623e+06	1.88015e+07	1.22573e+07	1.86988e+07	1.6826e+07	3.29076e+07	1.06154e+07	6.95054e+06	1.13172e+07	3.37583e+06	7.54455e+06	1.21622e+06
WSOC_pos_354	ESI (+)	110.06	8.533	3.73058e+06	3.76602e+06	1.34476e+06	1.02792e+06	19498.8	2.23431e+06	9.49787e+06	1.76859e+06	903939	1.60295e+06	1.06263e+06	1.55285e+06	1.43696e+06	423350	1.30393e+06	2.03924e+06	5.53325e+06	686382	3.05653e+06	2.63751e+06	850030	958117	1.30747e+06	1.12453e+06	16654.6	930328	370160	484729	1.03637e+06	1.02652e+06	789107	1.49297e+06	3.40064e+06	799097	1.14445e+06	1.26549e+06	817247	1.20812e+06	2.28454e+06	3.53216e+06	2.01284e+06	1.67737e+06	1.75216e+06	85917.2	173660	202314
WSOC_pos_355	ESI (+)	110.06	10.415	3.18818e+06	3.70288e+06	2.47731e+06	2.2816e+06	7.27705e+06	4.37173e+06	3.77685e+06	3.56046e+06	2.8627e+06	2.79626e+06	2.73563e+06	2.66089e+06	5.95679e+06	2.04756e+06	4.70031e+06	5.05698e+06	1.03173e+07	3.23199e+06	9.9804e+06	8.06934e+06	3.76371e+06	4.73755e+06	4.13133e+06	3.06368e+06	13813.9	3.19067e+06	2.42933e+06	2.31516e+06	2.9573e+06	6.25717e+06	2.27889e+06	3.8815e+06	5.6815e+06	3.55027e+06	5.56871e+06	4.5747e+06	3.03769e+06	4.38447e+06	7.21391e+06	1.05459e+07	5.53172e+06	3.7664e+06	4.59524e+06	365555	370423	1.34633e+06
WSOC_pos_356	ESI (+)	110.073	17.14	573304	696163	96692.9	31373.7	335247	213738	108610	175240	78685.7	224134	278450	127226	177058	40235	154021	136668	448401	157517	335122	367615	120881	173403	193676	127691	196059	44790	28432.3	74774.5	174749	153456	119807	94778.2	165802	36134.8	28588.1	186826	91778	512201	33083.7	328165	135905	634842	455934	12378.1	11489.7	25786.5
WSOC_pos_357	ESI (+)	110.096	6.47	421214	23623.7	11978	49052	40694.3	275942	892568	418026	364698	172161	658097	256883	509307	268827	389571	399275	114379	309400	603704	176786	100054	87365.3	375239	91739.1	10102.5	229482	463815	194755	286848	282376	191427	19533.6	57198.5	9980.11	164880	83244.1	89137.2	203821	145432	530216	122489	398629	155406	22286.3	51008.9	20578
WSOC_pos_358	ESI (+)	110.097	14.59	983012	1.35357e+06	127842	496797	244635	422280	383127	303918	229374	334529	223824	394377	227382	165022	365881	263156	1.12936e+06	158053	1.12341e+06	1.97291e+06	487075	115027	211114	523328	527.684	362725	238014	136998	252313	113578	132154	215131	1.14223e+06	473299	257949	323916	711840	1.05507e+06	630834	906653	1.20511e+06	608978	538473	198745	487105	439686
WSOC_pos_359	ESI (+)	110.097	10.898	2.3886e+06	591853	590623	1.81832e+06	1.4979e+06	1.3593e+06	987758	449993	761886	204182	528101	471970	1.08502e+06	124284	1.18227e+06	1.60433e+06	1.21419e+06	361372	2.67142e+06	1.50079e+06	644898	226250	2.0658e+06	211668	351.614	1.17145e+06	417865	412907	1.37633e+06	1.28535e+06	44384.2	608908	527453	131388	228810	1.2606e+06	299107	3.37158e+06	3.81096e+06	630816	1.06235e+06	217827	221412	59777.5	2.61634e+06	202639
WSOC_pos_360	ESI (+)	110.105	19.281	15866.2	33843.5	7433.96	26348.3	50781.1	91066.3	80975.4	25548.4	29454.4	31184	31076.4	4772.35	30521.8	4269.38	11431.3	21139.1	44689.7	8027.88	12919.7	51105.5	6830.47	2049.33	10711.6	18863.7	24681.2	4576.01	20773.1	11010.4	31006.5	26389.3	5451.2	16458.4	76858	17544.4	34303	41684.2	14988.1	31584.4	24991.8	54408.5	51956.9	6618.72	42568.9	6311.71	10516	7257.55
WSOC_pos_361	ESI (+)	110.105	12.846	965512	301301	356449	94774.9	545374	275409	398048	266645	410692	545598	189010	196938	306238	280156	340547	301959	197884	239685	1.23456e+06	606877	214859	307651	510500	128153	423.568	427556	0	153.991	462743	343895	277609	111289	1.83514e+06	400942	744946	270766	312516	1.38559e+06	1.32903e+06	1.15118e+06	1.07115e+06	245650	176614	29865.5	152178	259704
WSOC_pos_362	ESI (+)	110.105	11.161	530024	76272.3	69739.4	499868	621403	1.06845e+06	237138	423356	90680.2	310132	716671	66461.6	301727	75150.2	236675	121400	1.14359e+06	188658	1.00367e+06	348397	398129	211035	670120	70884.5	2058.03	134355	179977	142345	210527	570966	131773	377365	503220	96150.5	276695	178715	127249	418397	442180	132930	258120	336981	385177	87123.6	2.61634e+06	228393
WSOC_pos_363	ESI (+)	110.966	14.899	0	5819.37	0	4819.71	0	5259.29	918.889	0	4068.35	0	0	3229.91	5904.07	1442.52	0	3775.16	7629.14	2320.56	0	0	2334.87	0	0	0	220.166	2800.77	0	4856.39	0	7880.44	1762.31	3387.69	0	0	4050.92	0	0	0	0	0	0	0	5190.06	2084.75	0	122848
WSOC_pos_364	ESI (+)	110.967	10.887	4793.33	0	0	0	0	0	0	3484.9	7654.48	0	0	0	8246.11	2599.25	0	6409.72	0	941.081	0	4840.57	0	3418.44	0	3319.11	215.873	3069.84	0	0	3275.08	0	0	0	0	0	13130.3	3183.87	0	3600.7	5693.58	0	5833.54	0	0	26463.8	22253.2	0
WSOC_pos_365	ESI (+)	111.007	4.241	2.79342e+06	306704	256164	105140	43663.3	20434	3226.79	108845	2.83787e+06	45979.4	1.3153e+06	185037	11827.1	2506.56	155891	45916	790178	50782	830113	258812	97818.7	362567	3.70611e+06	111231	14062.1	164232	661070	603065	1.6298e+06	1.0454e+06	1.14325e+06	217468	916698	62542.9	189470	297934	209113	715237	305656	505648	103222	2.03951e+06	4.82808e+06	57569.6	26870.7	2.20101e+06
WSOC_pos_366	ESI (+)	111.007	5.487	3.14889e+06	211126	88253.2	144386	18314.8	226737	44978.8	61977.8	1.92988e+06	104258	1.31898e+06	172175	86780.9	2741.56	89193.7	141805	389580	73525.1	1.02099e+06	188116	33188.4	189300	2.49194e+06	92713.2	18577.3	86993	693405	2.07415e+06	567126	2.36338e+06	632323	44127.2	597226	29883.7	192477	221539	88919	76484.7	103666	285019	176117	1.05348e+06	2.82535e+06	46778.5	89090.9	733855
WSOC_pos_367	ESI (+)	111.008	17.447	1.40914e+06	136339	78256.1	77501.3	187391	92313.7	108132	50739.7	580247	94109.3	866877	112308	112128	58824.9	193426	116118	345639	156676	276270	145163	177479	144903	1.80872e+06	88399.2	72857.5	47510.2	837936	760931	805206	1.04829e+06	341308	50058.8	554549	286190	199217	166344	84994.6	277475	412380	276897	417211	428695	1.94614e+06	54858.7	61477.9	1.0133e+06
WSOC_pos_368	ESI (+)	111.023	5.701	1.04824e+06	58797.8	167375	186768	23480	232158	171298	314497	120358	417087	616526	325764	995390	1.28238e+06	228714	1.30491e+06	1.70372e+06	405289	922049	481376	214094	251651	800051	306988	12800.6	405726	561197	404560	225953	458896	128402	271188	796942	469793	76751.1	228225	232338	123714	113356	298791	383181	144124	495876	122510	230389	1.09808e+06
WSOC_pos_369	ESI (+)	111.044	6.36	1.51678e+06	2.54359e+06	474990	434739	226150	1.44001e+06	342637	2.87051e+06	1.73599e+06	843682	1.71184e+06	416782	695185	400739	827503	765132	3.64005e+06	530238	1.05825e+06	1.04588e+06	614287	1.65897e+06	1.25942e+06	1.94843e+06	135855	1.35401e+06	1.16641e+06	915670	1.28786e+06	1.50229e+06	1.20541e+06	1.58342e+06	2.74145e+06	1.50673e+06	4.32373e+06	2.47866e+06	338653	4.56577e+06	5.6278e+06	6.45733e+06	2.12538e+06	1.6129e+06	3.42379e+06	139503	146257	664385
WSOC_pos_370	ESI (+)	111.044	5.564	917681	1.6674e+06	1.29753e+06	1.42833e+06	593377	2.64768e+06	1.13632e+06	1.1474e+06	377622	4.01143e+06	261281	893764	2.02391e+06	762445	2.89449e+06	3.93719e+06	2.40127e+06	1.16058e+06	4.4704e+06	4.26632e+06	2.6077e+06	5.92886e+06	935708	3.36547e+06	275618	1.41262e+06	310486	865083	3.66556e+06	1.51469e+06	413490	3.10552e+06	1.61506e+07	2.67679e+06	8.53246e+06	2.54633e+06	2.40601e+06	5.29794e+06	1.13404e+07	1.70472e+07	9.68018e+06	1.91845e+06	1.20067e+06	348226	118212	512809
WSOC_pos_371	ESI (+)	111.044	8.495	4.84911e+06	1.19204e+07	3.53118e+06	3.53506e+06	54119.1	3.67644e+06	3.10185e+06	2.81284e+06	3.58708e+06	7.12592e+06	4.84094e+06	3.89933e+06	6.56684e+06	3.28932e+06	1.9883e+06	5.3964e+06	1.06164e+07	2.89954e+06	1.19191e+07	7.48673e+06	3.53071e+06	5.75095e+06	2.2264e+06	4.47309e+06	19343.7	4.36359e+06	5.58392e+06	4.18404e+06	7.88575e+06	7.14264e+06	4.07193e+06	6.78989e+06	2.70624e+07	3.97952e+06	1.00848e+07	5.80763e+06	5.52746e+06	9.13514e+06	2.20043e+07	2.55601e+07	1.5102e+07	8.99959e+06	1.55167e+07	5.39411e+06	9.29847e+06	2.95336e+06
WSOC_pos_372	ESI (+)	111.044	8.07	7.1233e+06	9.80568e+06	5.45687e+06	7.12703e+06	28735	1.15157e+07	6.22288e+06	5.24771e+06	6.22431e+06	6.45324e+06	6.32462e+06	5.30554e+06	1.07288e+07	3.26071e+06	1.03685e+07	1.02491e+07	2.23766e+07	6.75428e+06	2.25708e+07	1.54579e+07	7.88679e+06	1.3555e+07	1.01991e+07	7.50642e+06	77267.3	8.69477e+06	5.04077e+06	5.19748e+06	1.04981e+07	1.21102e+07	6.21036e+06	1.29871e+07	5.43716e+07	8.11374e+06	2.69394e+07	1.23358e+07	1.04342e+07	1.65909e+07	4.7554e+07	5.4865e+07	3.07237e+07	1.5238e+07	2.13336e+07	1.50276e+06	1.55155e+06	3.8434e+06
WSOC_pos_373	ESI (+)	111.044	13.422	3.71212e+06	4.28624e+06	1.71609e+06	1.32415e+06	2.84862e+06	1.98533e+06	1.53398e+06	1.17633e+06	1.79816e+06	1.42462e+06	1.49394e+06	1.15088e+06	1.38478e+06	631637	1.11819e+06	2.57144e+06	4.69848e+06	1.13264e+06	2.77396e+06	2.37392e+06	788557	1.71023e+06	1.93694e+06	1.33242e+06	9415.56	790227	384.542	947.657	1.33984e+06	2.6188e+06	978815	1.58659e+06	7.03045e+06	1.95049e+06	2.66041e+06	1.87927e+06	2.27315e+06	7.80661e+06	5.11072e+06	5.57345e+06	9.18042e+06	5.1714e+06	6.82794e+06	1.90193e+06	1.86876e+06	6.08183e+06
WSOC_pos_374	ESI (+)	111.044	7.037	7.57315e+06	1.72901e+07	3.89295e+06	5.76012e+06	713653	1.31916e+07	6.45327e+06	5.69852e+06	4.03862e+06	7.78514e+06	5.88415e+06	5.06538e+06	9.93967e+06	3.28935e+06	9.17898e+06	9.29671e+06	3.28365e+07	7.66024e+06	2.20069e+07	9.91978e+06	6.55344e+06	2.26629e+07	1.4599e+07	1.17751e+07	228612	1.04427e+07	6.1634e+06	6.76077e+06	1.6597e+07	1.59891e+07	8.17078e+06	2.18605e+07	1.11823e+08	1.79012e+07	4.45813e+07	2.02776e+07	1.8859e+07	3.54582e+07	1.06211e+08	1.14459e+08	6.68762e+07	2.68359e+07	3.09599e+07	4.06637e+06	3.03351e+06	6.88567e+06
WSOC_pos_375	ESI (+)	111.044	10.579	1.86607e+07	5.80485e+06	6.53329e+06	5.09041e+06	1.29935e+07	9.10847e+06	8.15368e+06	3.9705e+06	6.56828e+06	3.38437e+06	6.38851e+06	6.39459e+06	6.32577e+06	1.42956e+06	5.2985e+06	8.22631e+06	1.2866e+07	2.03745e+06	1.38718e+07	1.31671e+07	6.47952e+06	4.7812e+06	1.01035e+07	4.28069e+06	59610.4	4.70512e+06	2.95715e+06	2.61248e+06	5.47129e+06	1.07186e+07	1.58869e+06	9.45494e+06	6.6718e+06	1.48032e+06	3.48924e+06	1.13566e+07	4.46134e+06	5.24021e+06	5.39178e+06	7.71327e+06	9.99646e+06	3.69897e+06	5.76753e+06	748451	1.99948e+06	1.72127e+06
WSOC_pos_376	ESI (+)	111.044	12.056	2.67568e+06	2.24912e+06	926164	1.02888e+06	2.35818e+06	1.0659e+06	777212	926670	1.7394e+06	376943	1.57772e+06	899300	1.55819e+06	398269	1.22975e+06	1.60224e+06	3.47301e+06	213922	2.98743e+06	1.68467e+06	788330	630277	1.57255e+06	1.03646e+06	2190.39	906722	296.652	552.607	1.0434e+06	1.76451e+06	1.14329e+06	992878	3.27545e+06	670501	2.44103e+06	1.6012e+06	739652	880622	2.27076e+06	5.04302e+06	2.98741e+06	1.2594e+06	2.01526e+06	468609	1.55082e+06	604786
WSOC_pos_377	ESI (+)	111.044	9.214	6.73909e+06	2.1297e+07	795187	2.8864e+06	7.44681e+06	4.68022e+06	6.89648e+06	4.14425e+06	531183	6.96879e+06	2.96045e+06	3.3245e+06	3.71173e+06	1.65002e+06	3.60362e+06	7.75096e+06	1.44472e+07	1.98361e+06	7.87088e+06	9.27005e+06	2.16382e+06	5.30143e+06	1.92972e+06	359172	22655.1	2.3365e+06	1.0879e+06	285304	7.97946e+06	4.60917e+06	905908	4.82591e+06	1.185e+07	2.58557e+06	5.96745e+06	9.83971e+06	5.96914e+06	1.27004e+07	1.04385e+07	1.60882e+07	8.33964e+06	1.20108e+07	2.70235e+07	625692	529113	1.1332e+06
WSOC_pos_378	ESI (+)	111.044	14.2	2.17188e+06	2.82737e+06	2.69397e+06	1.92177e+06	5.26883e+06	687644	918272	824446	656606	1.3324e+06	917653	550801	927921	209661	203906	563947	448595	537913	834427	870491	544954	1.2273e+06	611633	446147	4192.36	525778	478796	448308	545567	835780	366023	519554	4.00229e+06	459469	2.32641e+06	1.18877e+06	853267	1.66347e+06	1.9944e+06	1.86601e+06	793376	835345	959829	279769	744233	451491
WSOC_pos_379	ESI (+)	111.044	9.733	2.77577e+06	9.41977e+06	1.29087e+06	2.17735e+06	7.32968e+06	5.4914e+06	1.23662e+06	483103	1.65332e+06	1.33378e+06	5.22268e+06	1.12792e+06	1.90882e+06	789508	2.34162e+06	7.47282e+06	2.42863e+06	2.09007e+06	5.10841e+06	3.65375e+06	1.74487e+06	3.03428e+06	2.32003e+06	1.24102e+06	24433.7	1.67951e+06	1.87842e+06	1.45053e+06	2.12086e+06	4.26573e+06	1.60447e+06	3.12063e+06	1.48899e+07	2.10397e+06	4.72526e+06	1.41389e+06	2.10332e+06	3.21359e+06	1.13457e+07	1.32695e+07	7.06545e+06	3.40245e+06	4.24018e+06	2.20442e+06	4.08164e+06	1.39453e+06
WSOC_pos_380	ESI (+)	111.044	12.769	763660	1.38313e+06	857417	685105	804601	1.38633e+06	245008	473670	1.00617e+06	1.84495e+06	211898	583745	1.32755e+06	489591	1.00846e+06	1.35295e+06	1.21722e+06	323645	2.05297e+06	1.36633e+06	673220	1.3007e+06	622113	242016	13439.7	480612	425.129	1201.1	439520	1.15879e+06	846561	756681	8.26823e+06	1.77021e+06	3.17673e+06	847615	1.36643e+06	2.66774e+06	6.17543e+06	6.93546e+06	2.95895e+06	974882	1.51916e+06	873806	1.46255e+06	1.32296e+06
WSOC_pos_381	ESI (+)	111.08	13.051	2.76833e+06	3.34631e+06	1.82888e+06	2.48786e+06	7.00318e+06	2.51469e+06	1.17327e+06	896586	6.83046e+06	3.04278e+06	1.60036e+06	2.02569e+06	1.81391e+06	1.06571e+06	1.58693e+06	1.48537e+06	5.98714e+06	1.34855e+06	5.90732e+06	3.0858e+06	1.84637e+06	1.23465e+06	1.99875e+06	1.16895e+06	3531.6	687472	2357.08	1587.21	1.80744e+06	819917	278362	1.92099e+06	4.80705e+06	1.18733e+06	2.71234e+06	802058	913696	2.30777e+06	3.83489e+06	4.34048e+06	3.58465e+06	1.82138e+06	2.02779e+06	463769	1.63791e+06	1.16048e+06
WSOC_pos_382	ESI (+)	111.08	18.867	213387	277548	131359	128409	388608	199494	139154	239319	131923	131766	53992.4	111632	151861	39648.2	153454	81216.1	156952	27103.3	274027	240370	123920	213483	277377	266043	203678	134201	94307.8	99858.5	229543	299502	52657.8	38461.2	141080	111555	336178	68203.3	140804	209476	348156	308839	187288	68219.7	293580	44313.4	91282	47676.1
WSOC_pos_383	ESI (+)	111.08	11.162	1.2811e+07	6.35178e+06	3.1153e+06	4.45477e+06	6.5957e+06	6.29685e+06	6.10963e+06	3.41374e+06	6.2358e+06	2.53334e+06	5.34811e+06	7.01543e+06	3.56686e+06	997618	5.6591e+06	6.91229e+06	1.26071e+07	2.05798e+06	1.1006e+07	1.06925e+07	4.40106e+06	4.41984e+06	4.56797e+06	5.49408e+06	12230.4	1.17848e+06	2.04301e+06	1.17024e+06	3.23133e+06	7.13512e+06	2.68022e+06	3.72632e+06	3.57088e+06	2.44006e+06	3.96514e+06	8.46365e+06	3.68675e+06	1.28816e+07	5.96781e+06	5.02728e+06	6.53339e+06	2.23377e+06	3.53903e+06	712189	1.80327e+06	2.58047e+06
WSOC_pos_384	ESI (+)	111.08	16.49	793043	1.78554e+06	407674	865259	1.88288e+06	2.29828e+06	3983.48	958506	2.14024e+06	2.09441e+06	1.61669e+06	1.52391e+06	1.1966e+06	668309	402630	372658	1.36447e+06	703789	4.99567e+06	1.67824e+06	2.4796e+06	938006	1.08585e+06	946293	708385	219134	610725	495904	1.08322e+06	1.33588e+06	1.02939e+06	844839	2.65866e+06	344118	663335	407209	505698	2.39246e+06	1.4803e+06	2.49007e+06	1.50023e+06	1.43745e+06	1.20072e+06	203616	524907	664481
WSOC_pos_385	ESI (+)	111.081	14.286	991016	2.82862e+06	4.28673e+06	1.86705e+06	7.24783e+06	5.20956e+06	1.28387e+06	1.89429e+06	3.33621e+06	2.76714e+06	2.57567e+06	1.48749e+06	1.40843e+06	930740	668295	3.8152e+06	2.89929e+06	345744	6.63188e+06	4.87775e+06	2.68055e+06	2.99593e+06	497078	2.02674e+06	10538.7	704725	1.41654e+06	809386	1.94187e+06	2.86093e+06	997965	2.17145e+06	3.68827e+06	315793	3.09479e+06	1.20383e+06	802428	2.3551e+06	1.58555e+06	971486	2.63233e+06	1.03533e+06	3.21656e+06	507671	1.77427e+06	1.76071e+06
WSOC_pos_386	ESI (+)	111.081	9.784	6.63791e+06	1.38488e+06	5.05345e+06	5.75229e+06	1.18907e+07	6.55683e+06	4.41397e+06	3.88273e+06	7.52269e+06	6.0071e+06	6.82174e+06	5.89291e+06	1.11556e+07	2.44585e+06	9.63792e+06	1.06837e+07	1.22111e+07	3.12788e+06	2.32531e+07	1.12357e+07	6.3104e+06	3.56065e+06	6.29708e+06	5.5597e+06	18289.6	4.13043e+06	2.15244e+06	2.01102e+06	2.61003e+06	1.02962e+07	3.25606e+06	4.94477e+06	2.02138e+07	2.18182e+06	8.511e+06	5.31932e+06	2.99003e+06	5.25658e+06	1.47431e+07	1.26591e+07	8.39901e+06	3.4784e+06	4.41387e+06	1.08018e+06	1.72048e+06	5.85039e+06
WSOC_pos_387	ESI (+)	111.081	14.649	1.21049e+06	2.90834e+06	46.8681	1.44854e+06	3.95763e+06	689485	1.28387e+06	839067	1.48835e+06	2.8099e+06	3.23825e+06	1.82957e+06	4.6172e+06	335300	1.50993e+06	1.41756e+06	3.31295e+06	1.59684e+06	1.98935e+06	5.90296e+06	2.61869e+06	1.3136e+06	1.58314e+06	2.0459e+06	5563.62	1.46677e+06	277557	1.10108e+06	758213	1.26963e+06	1.41993e+06	2.65037e+06	6.1156e+06	1.48616e+06	2.1235e+06	2.26577e+06	927907	5.06456e+06	2.53587e+06	6.42656e+06	2.17173e+06	2.72967e+06	3.98288e+06	268721	432539	1.31766e+06
WSOC_pos_388	ESI (+)	111.081	10.462	6.35249e+06	1.47572e+07	1.27e+07	7.47338e+06	3.08562e+07	9.62083e+06	3.37493e+06	1.13373e+07	1.48286e+07	1.4461e+07	1.2827e+07	1.38432e+07	1.9449e+07	6.17274e+06	2.03233e+07	2.43964e+07	3.45827e+07	1.02392e+07	4.97307e+07	3.53797e+07	3.45653e+06	1.97602e+07	2.09057e+07	1.08018e+07	34271	1.03376e+07	8.47887e+06	9.54986e+06	1.2838e+07	2.29423e+07	9.67355e+06	1.56122e+07	1.86342e+07	7.18417e+06	1.6665e+07	1.07809e+07	1.01092e+07	1.85812e+07	2.32713e+07	2.59196e+07	2.03163e+07	1.25416e+07	8.60259e+06	837051	2.59012e+06	5.9407e+06
WSOC_pos_389	ESI (+)	111.092	4.524	4.44158e+06	1.14548e+07	222448	3.83611e+06	319835	41424.8	5.4884e+06	2.89323e+06	859063	2.04497e+06	985594	3.51488e+06	76397.7	28593.3	2.40308e+06	3.20788e+06	4.98743e+06	1.54948e+06	4.14e+06	3.79956e+06	1.22615e+06	1.01383e+06	69109	1.69695e+06	113587	3.82445e+06	988056	1.11416e+06	2.54075e+06	2.43933e+06	88698	658642	6.23676e+06	1.23981e+06	282310	4.66968e+06	1.38229e+06	6.62688e+06	793663	1.19021e+07	4.88983e+06	2.79856e+06	44069.2	9.88676e+06	6.13024e+06	602864
WSOC_pos_390	ESI (+)	111.092	6.1	6.24626e+06	5.32033e+06	342532	897258	97252.6	1.01118e+06	8.5913e+06	2.26513e+06	55479.4	1.54808e+06	924872	1.18757e+06	505612	137017	916520	1.71739e+06	2.42866e+06	671965	2.14278e+06	2.2923e+06	860060	461643	940211	999847	61502.8	930778	78597.8	869224	1.08468e+06	66739.4	35112.6	417655	3.09263e+06	746565	160700	3.5271e+06	1.0799e+06	3.90474e+06	411828	5.18505e+06	5.2338e+06	5.18828e+06	210738	3.40485e+06	2.35156e+06	1.54332e+06
WSOC_pos_391	ESI (+)	111.092	6.959	6.93574e+06	9.18995e+06	1.14025e+06	1.98938e+06	52675	2.16513e+06	2.45027e+07	3.99178e+06	1.64642e+06	3.1769e+06	1.46473e+06	2.74715e+06	1.59017e+06	921009	2.33729e+06	3.85538e+06	4.86609e+06	2.25082e+06	5.08261e+06	4.99565e+06	3.09207e+06	1.43215e+06	1.83431e+06	2.79647e+06	99238.5	4.79412e+06	3.0216e+06	2.50443e+06	1.64718e+06	2.94831e+06	754627	1.08799e+06	6.52089e+06	1.76628e+06	701667	8.32638e+06	3.34456e+06	6.27734e+06	1.50687e+06	1.00244e+07	1.17141e+07	6.42484e+06	4.54258e+06	3.97628e+06	2.97722e+06	1.65943e+06
WSOC_pos_392	ESI (+)	111.092	5.394	1.15309e+07	3.87562e+06	1.02345e+06	5.23959e+06	446632	2.20533e+06	1.23398e+07	6.91321e+06	2.09274e+06	5.14721e+06	1.49194e+06	7.97186e+06	23589.7	20588.2	2.71456e+06	7.34151e+06	1.18854e+07	2.26568e+06	1.06454e+07	9.28103e+06	5.47162e+06	2.5183e+06	369948	2.03522e+06	249572	8.01987e+06	2.34909e+06	529646	1.12245e+06	521849	512568	453797	1.24332e+07	2.27308e+06	723068	1.431e+07	4.45985e+06	1.77269e+07	3.19903e+06	1.272e+07	1.49737e+07	9.06498e+06	6.00272e+06	3.02983e+06	1.84222e+06	3.26542e+06
WSOC_pos_393	ESI (+)	111.117	14.301	490251	293463	146314	289218	850594	672166	327630	338553	370982	304544	280663	224952	785091	169571	505984	649960	1.17661e+06	212057	868661	692562	413650	310862	391862	200598	0	213862	144993	89039.5	325253	552639	144556	305056	898053	135143	301545	417132	240861	367819	614301	528144	514519	129191	207307	23927.9	94464	68791.6
WSOC_pos_394	ESI (+)	111.117	10.98	702893	905633	3.12702e+06	2.7125e+06	1.89198e+06	1.60599e+06	2.07913e+06	37493.9	4.5767e+06	589142	3.19183e+06	2.78626e+06	4.52347e+06	1.04515e+06	3.36585e+06	3.73353e+06	2.69643e+06	263030	6.51119e+06	3.24997e+06	1.90189e+06	782784	1.12448e+06	290493	595.097	511297	254631	214254	356667	1.44624e+06	187437	499537	1.62204e+06	394632	703428	674655	397249	966323	522589	1.29524e+06	1.15194e+06	304106	268128	256353	527646	371353
WSOC_pos_395	ESI (+)	111.117	11.611	138143	30599.5	152119	154603	261699	148171	94255.2	461663	1.07241e+06	81067.2	953569	214025	198410	259250	201131	290254	196202	14734.3	759732	184458	100563	32403.1	359593	54408.6	0	40692	30443.4	27953.5	18858	394894	15681.3	62175.5	141906	24626.8	145454	84581.7	78767.8	67678.5	38601.3	75307.2	106828	39803.8	33638.7	11004	7050.29	35126.4
WSOC_pos_396	ESI (+)	111.117	17.408	6.10878e+07	1.06688e+07	2.16836e+07	3.34901e+07	9.61768e+07	6.27054e+07	1.69363e+07	443109	5.84055e+07	1.54149e+07	5.08427e+07	3.76966e+07	1.10049e+06	1.44693e+07	4.51806e+07	3.79901e+07	2.58708e+07	8.1442e+06	6.71508e+07	4.79603e+07	2.23671e+07	7.81595e+06	2.81972e+07	1.9678e+07	3.22146e+07	2.53578e+07	2.90624e+07	2.35781e+07	4.31188e+07	4.78557e+07	8.55769e+06	2.69245e+07	2.24852e+07	5.29549e+06	8.16826e+06	3.25824e+07	1.59756e+07	1.3016e+07	2.1254e+07	1.76472e+07	1.22443e+07	9.70642e+06	1.8297e+07	3.91262e+06	6.08162e+06	8.08384e+06
WSOC_pos_397	ESI (+)	111.117	15.164	122972	385852	12.4961	197089	109174	297050	0	95518.7	180999	261221	179222	123150	571885	235621	118674	204355	761433	70444.5	508379	313690	216383	75289.8	97961.6	174433	250.977	28869	41208.9	7184.82	152215	101607	18007.1	138020	450151	128324	404594	189867	124549	165190	128227	430170	241049	103511	144325	15002.7	74360.8	95752.6
WSOC_pos_398	ESI (+)	111.117	8.508	0	7007.27	3075.96	41864.2	0	5781.81	4329.99	0	5736.77	3353.36	3223.99	2842.02	0	1643.94	3093.42	3157.15	6761.61	3324.29	8951.14	5179.41	7922.23	3606.59	3916.58	2379.81	251.176	2363.29	0	2950.06	2800.89	0	16225.7	2567.73	6092.31	0	108118	14961.8	2066.23	0	7158.56	0	5557.1	0	6409.17	0	3278.67	13487.6
WSOC_pos_399	ESI (+)	111.117	13.43	42906.3	226193	45870.8	242716	225030	97017.5	116702	87688.1	193442	102772	161518	157678	185797	62434.6	170898	75180.3	236785	155016	586189	555397	286503	64455.2	114065	16620.7	0	64425.8	43.7189	0	29897	169557	80308.8	57848.4	227276	191414	48069.4	306567	44065.6	144454	508909	146869	450869	42214.4	182523	24856.3	40452	32844.4
WSOC_pos_400	ESI (+)	111.214	8.68	4379.22	4535.35	0	0	0	4240.46	0	0	2789.72	0	0	2300.26	0	1465.98	3218.93	0	0	3033.07	1898.78	4080.01	1974.39	0	3014.99	0	326.341	0	0	0	378.874	3771.33	3162.46	0	0	0	0	1040.99	1852.25	0	0	0	0	0	6775.02	1370.31	0	0
WSOC_pos_401	ESI (+)	111.969	4.506	10351.5	1847.98	7593.45	1439.37	396.799	746.171	0	0	22023.7	5374.3	9845.25	7595.46	273.982	195.426	12835.9	9248.54	13804.7	8190.07	21580.5	39737	22131.5	5002.88	4545.21	6707.13	94.1837	7897.74	1307.37	5669.1	13289.8	6196.63	13640	6942.45	32364.6	0	1815.11	19075.1	426.34	20706.1	34059.4	0	17120.2	6400.24	8544.03	629.663	10662.4	3513.46
WSOC_pos_402	ESI (+)	112.039	5.411	241106	2.55765e+06	215100	65025	230983	2.3123e+06	1.35319e+06	742879	241082	381931	251779	1.3595e+06	3.24708e+06	622262	2.71013e+06	2.85206e+06	4.36067e+06	234864	4.83114e+06	285634	472751	632194	258864	203146	32050.9	139615	164685	155189	314980	353689	1.58931e+06	419583	3.22478e+06	218600	4.72125e+06	1.49543e+06	1.31169e+06	3.03941e+06	466351	2.87467e+06	256645	265580	526171	40587.5	798475	113132
WSOC_pos_403	ESI (+)	112.039	9.488	1.33234e+06	278722	258102	229006	561383	369709	928076	551155	414042	672772	381722	582468	394739	232862	880774	1.04684e+06	348100	403776	1.51361e+06	522595	376410	301109	465850	416586	212.568	704819	416472	493359	209184	472591	210649	289107	379344	77952.9	187740	771927	210555	445845	328279	590631	267412	170759	364829	67271.5	4801.65	168363
WSOC_pos_404	ESI (+)	112.039	6.083	246522	220032	192469	533160	109307	143982	1.11159e+06	171944	132459	2.7322e+06	127030	256927	804232	90496.4	499564	360191	721492	255367	603054	449599	451173	390563	243598	249797	23525.8	268863	450120	518186	318561	110764	170993	129808	316938	153874	252293	70938.4	203019	331565	512646	240836	413623	195925	212815	126334	67475.3	110472
WSOC_pos_405	ESI (+)	112.039	12.879	444474	104248	32790.4	34487.9	120111	50785.9	86476.9	43418.9	137301	115561	76940.5	161025	42705.7	106553	98322.8	151663	232455	107803	427583	161762	68046.4	117389	45282.2	134566	372.64	102041	333.499	0	86275.4	145797	36425.3	23911.3	162604	17934.1	141878	87060.8	18823.4	510910	89321.6	168365	355388	130324	171904	20811.7	63915.7	82206.5
WSOC_pos_406	ESI (+)	112.039	4.328	283753	2.52474e+06	1.50454e+06	1.92805e+06	683254	60425	11656.5	2.16018e+06	3.16841e+06	3.31038e+06	1.6976e+06	2.83574e+06	67982.3	13311.7	3.99847e+06	3.56133e+06	7.1819e+06	4.31295e+06	1.24754e+07	4.09825e+06	2.78758e+06	4.34997e+06	3.052e+06	5.06042e+06	94907	8.63357e+06	4.65684e+06	5.21251e+06	4.1321e+06	4.58331e+06	932853	3.90162e+06	7.34065e+06	694416	3.21118e+06	1.93389e+06	1.09111e+06	2.93675e+06	4.36552e+06	5.22018e+06	3.10782e+06	2.19007e+06	2.73517e+06	147451	155351	378562
WSOC_pos_407	ESI (+)	112.052	10.43	459371	619911	63455.1	121681	332838	280934	244358	178918	133749	284789	224834	138619	186066	24728.8	182486	200390	778676	106036	372569	415957	65215.4	253123	219295	120072	705.111	38512.2	54751.4	31281.6	149138	61594.3	88690.4	169212	2.17266e+06	110011	334639	378035	265971	696694	1.21121e+06	1.33037e+06	720237	429376	726500	106548	161348	121544
WSOC_pos_408	ESI (+)	112.076	8.919	4.78528e+06	617807	1.39224e+06	1.52347e+06	3918.61	2.24316e+06	1.71841e+07	1.68242e+06	1.58103e+06	1.58999e+06	1.31971e+06	1.36077e+06	3.02976e+06	802722	3.18321e+06	3.32368e+06	6.52454e+06	2.26286e+06	1.09081e+07	7.57832e+06	3.64754e+06	2.97302e+06	2.94639e+06	1.85514e+06	6200.81	2.24737e+06	2.24247e+06	1.51586e+06	1.30305e+06	4.44742e+06	1.03281e+06	2.2057e+06	1.38354e+06	1.21319e+06	3.84489e+06	4.90241e+06	2.77938e+06	1.93133e+06	2.44955e+06	3.74226e+06	2.14633e+06	1.38525e+06	1.71311e+06	306603	161750	972579
WSOC_pos_409	ESI (+)	112.076	8.36	2.18287e+06	385595	1.04303e+06	1.12203e+06	16340.1	1.65415e+06	6.45416e+06	1.28609e+06	575625	618547	1.10784e+06	1.367e+06	1.83386e+06	726109	2.03501e+06	1.09692e+06	2.08551e+06	734831	3.86216e+06	2.86085e+06	1.53086e+06	808831	1.72465e+06	880274	5912.28	1.34593e+06	920194	508705	896026	2.38001e+06	221756	451523	1.01269e+06	281913	1.14195e+06	2.09724e+06	1.38401e+06	1.44477e+06	1.04857e+06	588622	1.23255e+06	896929	1.3503e+06	77512.3	97788.2	323551
WSOC_pos_410	ESI (+)	112.076	7.709	303440	289221	933926	626128	10778.4	487427	613545	521461	171907	222629	337311	302564	197884	133570	914111	690712	1.01062e+06	259053	3.10755e+06	499446	279311	510921	332976	305770	2636.47	174450	115168	204378	45410.6	380126	153836	214844	475134	418979	487021	193101	45888	323594	373568	108334	299165	178396	257295	40365.2	81264.2	219217
WSOC_pos_411	ESI (+)	112.084	9.494	794460	650356	218200	725789	776166	628449	732233	491871	611568	726277	406158	494807	449916	169949	554197	378596	611628	312277	1.82445e+06	687780	260968	542844	536767	239673	1106.46	236959	267494	373270	94035.1	597305	253547	304947	1.23679e+06	54546.1	874738	444110	343946	499714	523354	787616	566093	613362	673648	43163	9319.1	576561
WSOC_pos_412	ESI (+)	112.084	10.529	349895	1.30113e+06	403647	794105	1.16121e+06	342336	960129	457544	522078	1.11386e+06	984524	571480	1.1894e+06	626154	1.81049e+06	2.08823e+06	2.61519e+06	950649	3.82852e+06	3.53614e+06	1.10161e+06	1.73012e+06	1.4952e+06	479543	623.403	570243	845382	622734	684011	2.14281e+06	547369	893983	177070	295612	637868	1.34518e+06	934993	1.40987e+06	1.85626e+06	1.89084e+06	403953	712440	474898	56632.4	324702	83667.3
WSOC_pos_413	ESI (+)	112.112	6.586	3026.55	4462.97	1131.66	1822.53	1144.1	5320.48	14651.6	990.646	3949.8	1453.08	7049.58	1766.62	13657.5	1743.09	1219.73	1899.33	3434.37	3402.14	2723.76	7217.28	1168.56	1662.14	1978.02	1169.31	245.936	1240.63	1238.17	1065.7	1457.57	2002.01	1246.41	1384.17	9778.38	1499.81	2264.16	1692.9	3228.5	3044.1	5369.03	2285.25	6219.2	2575.64	8090.92	6895.97	150484	3863.22
WSOC_pos_414	ESI (+)	112.112	4.298	42826.5	178485	47402.1	50648	6490.09	13622.5	629.486	87601.5	50929.6	144510	67924.8	89028.1	6122.07	703.106	125599	101025	129479	106113	222404	116679	94244.6	102480	23192.5	96770	178.553	105327	29555.1	76236.2	60865	18534.2	113187	37973.3	173649	20014.4	94166.7	46727	34702.5	85763.2	100232	205226	91210.1	1285.83	22097	23874.3	1.58684e+06	4155.02
WSOC_pos_415	ESI (+)	112.112	5.047	165291	430178	76077.8	101165	25272.7	9965.82	699271	415901	302576	197686	207430	135662	179334	1281.55	145029	111926	397406	55448.3	164755	81976.9	60672	114701	89682.9	50012.5	5081.31	81915.4	70019.2	49877.9	49153.6	10316.7	16228.3	53838.1	605546	9047.14	206918	260154	55157.2	355132	414835	100214	237816	38855.8	82876.2	507835	1.40908e+06	331711
WSOC_pos_416	ESI (+)	112.112	10.114	5036.52	5419.4	3967.9	4371.77	0	6314.56	13762.7	2495.88	3719.99	4059.19	0	2916.38	13257.3	1650.88	4361.83	5081.82	7739.61	2797.04	55080.6	23869.8	33301.9	4210.78	6052.34	9549.36	239.896	3277.75	2722.28	3327.27	5932.92	7304.27	2824.98	8545.27	13463.1	88271.6	0	3534.89	1916.07	0	6410.4	0	17460.7	0	5390.4	3467.98	4372.95	4677.32
WSOC_pos_417	ESI (+)	112.112	8.007	4161.19	10503.1	9147.92	4895.99	703.775	3734.65	95858.9	6370.84	2417.05	2317.39	2684.67	1734.71	4651.08	2793.87	5487.64	3084.49	7500.6	4771.46	4988.26	3362.98	1964.7	2282.02	8191.35	1765.82	454.268	1850.68	1769.64	2689.51	2710.41	4152.65	2295	2674.82	5414.2	59882	2750.52	2918.72	4470.36	4093.77	6140.2	4920.03	5018.46	3217.88	4358.57	1823.36	5125.93	233415
WSOC_pos_418	ESI (+)	112.112	14.679	5230.4	7383.11	4627.41	3842.39	12614.5	6471.49	4886.17	3403.06	9433.48	3966.17	12860.3	3536.31	7793.97	2945.28	4255.26	7450.65	8883.46	2179.36	6346.41	16184.5	7498.13	6462.37	2908.14	5062.09	208.289	2315.74	8485.57	0	46830.4	129552	2302.33	39622.6	27016.3	27950.4	11487.5	34210.1	82477.8	88193.4	28101.1	6581.79	96667.7	0	0	2865.13	2884.83	13367.8
WSOC_pos_419	ESI (+)	112.112	14.055	5931.02	4759.16	2468.04	3451.24	7937.11	14905.7	4886.17	4145.02	8591.71	3868.96	4440.38	8500.74	6198.85	12196.3	5581.91	5568.62	14023.2	2037.44	10159.3	18272	18987.8	7086.59	5354.69	7887.11	202.804	5603.33	62.1134	0	4132.58	6136.61	2359.14	2646.76	45171.7	3096.89	3619.79	4365.32	4846.84	0	7748.27	11982.3	6683.4	4815.35	3746.25	19699.7	106062	0
WSOC_pos_420	ESI (+)	112.112	13.287	5860.9	5026.64	3845.84	5498.35	20786.4	5473.56	5139.06	3055.15	3141.14	5839.76	3173.06	2876.61	6515.46	3365.5	6743.02	6858.41	8897.83	2616.44	13339.1	4362.87	2580.26	0	4264.19	2329.34	202.804	5066.3	46.1981	0	13124.7	3950.38	0	2907.5	6681.81	2741.6	3479.06	5099.81	2262.55	5415.93	7014.25	16768.7	6456.98	5941.73	5319.33	7969.83	48519.2	0
WSOC_pos_421	ESI (+)	112.12	16.096	25907.8	47075.2	483483	13745.1	44747.9	31618	520.914	10374.4	92919.9	58454	22919.2	11716.1	117429	9038.29	52528	41822.6	132392	13831.4	36935.4	64397	59335.2	42999.2	116715	3649.47	36461.2	7918.55	17399.8	11439.4	49391.6	143505	8431.69	31831	23341	3010.52	3379.34	46602.6	27935.8	36285.5	21648.6	8495.44	30694	51189.6	87994.4	4473.17	2997.47	4433.29
WSOC_pos_422	ESI (+)	112.966	6.089	10754.5	2865.51	2690.91	3981.93	4937.18	19024.6	46221.2	58899.3	5589.85	28987.4	41747.2	35173.5	82702.3	212540	137850	97249	12936.3	31062.8	24245.7	32346.1	21877.7	10851.2	2599.06	7397.41	891.245	1880.28	3374.99	52723.2	33601.4	8337.32	11922.2	24491.9	22552.1	2870.43	46973.6	4531.8	16285.9	2748.08	6110.4	4222.85	11541	1886.25	3699.19	322.554	743.21	3058.26
WSOC_pos_423	ESI (+)	112.966	4.361	32002.5	73407.1	51142.1	43545.8	4105.96	391.919	153.678	94968.7	63589	22250.5	93182.7	83193.6	288.844	98.4596	34606.2	30678.2	532141	5284.45	20769.1	122036	9424.46	66054.8	99039.8	966.248	6078.67	2061.89	3561.45	3155.25	2410.13	92732.1	35886.6	1393.62	41794.4	5401.73	28902.3	51219.7	27702.2	147386	113386	169883	17235.4	17336.5	20039.2	3179.01	3961.07	5953.33
WSOC_pos_424	ESI (+)	113	16.819	17387.3	13960.7	4319.62	5483.86	0	15526.4	0	7833.33	21103.5	9873.25	22364.7	20922.2	21725.9	7129.11	22405.8	22531	37298.2	12457.3	18800.6	3100.65	6561.57	3623.42	10675.5	1944.93	7364.12	2014.14	0	10337.9	9924.44	17728.4	8711.04	2170.78	26792.1	9569.13	23740.1	3596.05	20246.4	48955.6	53191.1	30135.2	103406	50990.7	70945.3	50920.1	35559.3	152098
WSOC_pos_425	ESI (+)	113	12.146	51780.4	0	60977.9	41750.4	22683.7	46290.8	5490.33	0	16870.6	3056.35	7070.03	9499.76	15396.4	3356.48	21298.4	14415	12968	0	153471	31451.3	18491.3	7549.21	5199.29	1386.56	185.18	55124.8	0	9.75489	4785.64	132047	4512.01	3168.02	36574.4	3103.56	4652.43	5375.51	0	0	20597.9	0	7305.31	0	5977.43	20774.2	26007.7	202866
WSOC_pos_426	ESI (+)	113	7.054	0	12433	0	1301.56	0	2474.54	0	0	0	1270.1	2125.85	0	0	701.132	0	4110.74	3296.1	0	3815.77	3405.92	0	0	2341.59	185.355	0	0	0	0	1919.87	2705.82	0	0	15292.8	20485.1	0	2698.48	1148.48	324006	4228.84	0	0	2577.75	3282.89	0	1081.9	1758.63
WSOC_pos_427	ESI (+)	113	13.839	33413.2	75600	0	0	6872.65	0	85571.2	0	3434.84	0	0	0	0	1676.39	0	3594.52	0	0	5518.69	0	0	0	3418.95	0	173.702	0	0	0	2378.98	4004.54	0	0	12947.2	2461.81	0	1778.1	17484.2	0	6761.89	0	10541.9	0	5858.8	202390	91058.8	36665
WSOC_pos_428	ESI (+)	113	15.27	75945.3	5560.94	246.289	0	10335.6	14250	0	4345.92	11397.2	10560.9	4922.3	4662.75	7887.9	3969.38	28695	0	14079.3	0	42993.3	13332	5630.15	3522.08	8734.73	4813.5	194.434	1807.23	0	5000.92	2791.72	0	0	5228.2	10643.2	3691.15	4218.39	13055.6	7946.15	154263	11862.7	5872.87	11004.1	32417	12828.9	22457.3	0	9276.35
WSOC_pos_429	ESI (+)	113	14.846	75945.3	29117.1	246.289	0	10335.6	5463.94	0	4345.92	3483.13	4820.82	4922.3	3618.26	7887.9	3969.38	2860.2	0	8994.25	2398.4	42993.3	13332	5796.88	1197.43	8734.73	4813.5	0	1807.23	0	7463.9	2763.24	5094.26	0	2527.36	28902.7	0	2995.02	13055.6	7946.15	154263	37635.5	5872.87	66427.2	32417	12828.9	3715.8	0	454699
WSOC_pos_430	ESI (+)	113	10.903	33817.3	94388.9	0	0	0	0	128732	3869.36	0	9007.79	0	2799.02	0	0	0	4015.32	42694.7	2512.28	0	5126.56	0	364.397	4217.23	2450.87	0	0	1947.15	1548.35	2325.63	0	0	1725.11	12238.5	0	1614.28	0	4690.08	109361	0	6213.13	262758	98024.3	78596.4	837495	455909	370791
WSOC_pos_431	ESI (+)	113.023	6.185	1.07504e+06	3.06419e+06	3.87654e+06	2.19298e+06	392104	2.62506e+06	2.69342e+06	3.14182e+06	1.03774e+06	2.9582e+06	4.35343e+06	2.05003e+06	6.45305e+06	3.19589e+06	6.49512e+06	1.27686e+07	1.26882e+07	1.55649e+06	8.91981e+06	3.97134e+06	1.87738e+06	3.12467e+06	1.80441e+06	1.90935e+06	90571.8	2.85451e+06	967930	756139	1.61436e+06	919517	477018	1.42115e+06	3.99273e+06	1.1785e+06	4.85079e+06	1.57489e+06	2.34537e+06	1.9507e+06	6.50055e+06	7.41092e+06	4.35166e+06	940839	1.10513e+06	276953	416062	802515
WSOC_pos_432	ESI (+)	113.023	4.637	5.76438e+06	3.97433e+06	1.84292e+06	2.19753e+06	687471	395492	1.58151e+06	2.25436e+06	2.86653e+06	2.97794e+06	1.84717e+06	1.65164e+06	234662	49407.6	2.32442e+06	3.25039e+06	1.14192e+07	1.67748e+06	5.51722e+06	3.99259e+06	2.46584e+06	4.96518e+06	5.40773e+06	2.37626e+06	289253	2.42928e+06	4.31235e+06	2.25716e+06	1.61149e+06	3.99627e+06	3.34695e+06	4.43412e+06	1.506e+07	1.54239e+06	8.17911e+06	4.00857e+06	3.99183e+06	7.92702e+06	1.23842e+07	1.79589e+07	1.17392e+07	8.0618e+06	2.61317e+06	894620	754653	2.33273e+06
WSOC_pos_433	ESI (+)	113.023	12.009	430570	262816	106142	59444.9	405674	95628.3	40832.2	58021.3	237162	138609	140985	54185.9	53307.7	73230.1	149095	146948	468836	79154.3	178503	135497	61668.6	118607	61458	128939	0	51863.4	0	126.898	106656	125337	34014.5	127144	567576	13294.3	152949	50652.6	69272.7	247865	311971	371222	352238	259828	154609	59062.7	145769	163011
WSOC_pos_434	ESI (+)	113.023	15.904	246478	53248.3	13661	7652.02	110217	64856.3	0	7716.65	151865	67801.3	79209.3	58640.9	67885.3	41094.4	103599	118270	336228	24389	65013	69992.7	7661.33	36237.1	46331.4	63094	59061.1	43473.4	37697.2	15919.3	80705.5	70193.5	20721.8	66104.3	214038	17566.8	52224.9	79349.7	49047.8	90112.2	124132	384202	47263.7	204031	241272	269792	320557	84677
WSOC_pos_435	ESI (+)	113.06	10.769	6.43158e+06	2.18983e+06	2.41786e+06	2.39721e+06	7.92355e+06	5.09401e+06	2.07526e+06	2.58073e+06	3.86932e+06	2.4143e+06	3.00734e+06	3.86504e+06	4.79459e+06	1.2612e+06	3.31093e+06	3.82327e+06	3.42015e+06	2.55294e+06	6.92624e+06	5.52112e+06	2.54883e+06	7.0452e+06	3.72261e+06	1.6217e+06	11803.3	1.77543e+06	1.36503e+06	1.31747e+06	1.83155e+06	4.16741e+06	695632	3.52506e+06	2.51123e+07	2.93425e+06	7.32396e+06	4.20219e+06	1.56099e+06	1.10879e+07	2.13295e+07	5.18472e+06	1.30479e+07	7.8285e+06	9.31458e+06	435910	360583	889964
WSOC_pos_436	ESI (+)	113.06	9.354	2.62785e+06	5.41861e+06	6.02418e+06	5.82968e+06	1.17204e+07	1.99023e+06	2.90787e+06	5.27047e+06	4.45053e+06	1.83468e+06	2.88947e+06	6.02947e+06	4.55221e+06	293182	1.04493e+07	9.35776e+06	9.55427e+06	2.74549e+06	2.34164e+07	8.37721e+06	6.82096e+06	5.10348e+06	7.50937e+06	1.47834e+06	5084.95	4.37111e+06	841059	725345	2.27196e+06	1.0009e+07	2.7599e+06	5.14301e+06	2.14746e+07	1.43671e+06	1.1975e+07	7.40986e+06	6.12182e+06	2.08078e+06	2.24273e+07	2.10997e+07	1.5095e+07	3.32685e+06	1.58255e+07	276605	2.33574e+06	1.52097e+06
WSOC_pos_437	ESI (+)	113.06	7.323	473357	7.74095e+06	4.03336e+06	4.99429e+06	110357	5.45457e+06	7.09772e+06	269414	2.61843e+06	4.26953e+06	2.49275e+06	4.38065e+06	5.66315e+06	1.92141e+06	4.33064e+06	5.23945e+06	1.08827e+07	2.9198e+06	1.17576e+07	1.2127e+07	3.3559e+06	5.78326e+06	7.87128e+06	4.12575e+06	32552.8	6.93785e+06	2.25739e+06	2.4687e+06	3.69964e+06	5.44752e+06	2.25766e+06	1.03148e+07	2.51668e+07	6.98168e+06	1.79287e+07	6.18603e+06	7.8208e+06	1.07292e+07	2.57343e+07	1.89233e+07	1.70554e+07	5.34776e+06	5.23515e+06	736531	1.21381e+06	2.04833e+06
WSOC_pos_438	ESI (+)	113.06	13.035	3.48951e+06	2.27925e+06	959184	1.21573e+06	2.05225e+06	1.09005e+06	1.93532e+06	850772	1.11323e+06	728406	1.56895e+06	1.42061e+06	2.25912e+06	441409	358928	746003	2.5073e+06	850058	4.66625e+06	1.90291e+06	241800	1.12019e+06	1.38189e+06	978509	7802.73	382560	1219.85	1481.55	1.45434e+06	2.62719e+06	812221	1.56006e+06	5.80125e+06	548182	2.49397e+06	4.00522e+06	938623	3.79807e+06	5.05209e+06	6.58193e+06	7.49335e+06	3.0086e+06	1.97007e+06	852374	313987	2.18794e+06
WSOC_pos_439	ESI (+)	113.06	11.821	3.94912e+06	809604	2.74967e+06	1.76815e+06	7.38089e+06	4.22364e+06	2.42418e+06	1.10059e+06	2.94758e+06	1.61268e+06	3.03074e+06	2.64235e+06	2.15921e+06	1.41674e+06	3.96154e+06	4.14117e+06	5.45282e+06	1.07537e+06	1.05143e+07	6.99434e+06	3.3039e+06	1.00818e+06	3.535e+06	2.2366e+06	10162	1.83784e+06	131.704	66.7943	1.29688e+06	5.12881e+06	614360	2.71243e+06	6.5592e+06	532193	3.94259e+06	3.60702e+06	2.13624e+06	1.94368e+06	1.56514e+06	1.64132e+07	2.54559e+06	5.18905e+06	716276	656837	99125.7	885146
WSOC_pos_440	ESI (+)	113.06	9.855	2.12725e+06	4.4769e+06	1.64138e+06	1.75854e+06	7.59854e+06	3.79836e+06	3.02444e+06	3.86537e+06	2.65561e+06	3.23183e+06	1.71558e+06	1.37549e+06	3.40452e+06	1.33119e+06	610905	3.51072e+06	8.44141e+06	2.82571e+06	7.68656e+06	9.0664e+06	3.82017e+06	3.89281e+06	5.59818e+06	2.37935e+06	11825.7	1.85166e+06	1.55934e+06	1.40653e+06	1.83078e+06	4.99553e+06	3.95907e+06	3.59558e+06	8.94078e+06	3.01579e+06	8.73323e+06	7.47397e+06	3.18834e+06	1.07288e+07	1.54128e+07	1.35168e+07	7.55762e+06	4.78782e+06	9.85278e+06	1.99889e+06	3.75308e+06	951807
WSOC_pos_441	ESI (+)	113.06	14.374	1.9548e+06	863250	1.24313e+06	1.2989e+06	7.49796e+06	2.75566e+06	1.15041e+06	1.8471e+06	2.91444e+06	2.08239e+06	2.90514e+06	2.65617e+06	5.26895e+06	1.02436e+06	1.92675e+06	3.99699e+06	2.8466e+06	1.16988e+06	3.72779e+06	2.07508e+06	2.65542e+06	1.61368e+06	2.84596e+06	1.74028e+06	6560.49	957400	1.4739e+06	993643	1.92648e+06	3.18777e+06	1.34553e+06	3.21259e+06	8.09674e+06	147935	2.42315e+06	1.43076e+06	1.33344e+06	1.26995e+06	3.56343e+06	5.39418e+06	3.35721e+06	1.36904e+06	1.97112e+06	171335	241067	626998
WSOC_pos_442	ESI (+)	113.06	8.394	1.88672e+07	6.93147e+06	1.64483e+07	1.14109e+07	8.50933e+06	1.18639e+07	1.53452e+07	9.83679e+06	1.72979e+07	8.73851e+06	1.37148e+07	1.36532e+07	1.40296e+07	7.57235e+06	1.82809e+07	2.7046e+07	3.31149e+07	8.91744e+06	5.27066e+07	3.1642e+07	1.29961e+07	1.65235e+07	1.94546e+07	1.22612e+07	121920	1.5069e+07	8.88528e+06	1.10911e+07	1.59974e+07	2.65879e+07	1.12678e+07	1.47319e+07	3.08165e+07	1.64978e+07	1.76028e+07	2.84922e+07	1.46861e+07	2.05492e+07	2.94551e+07	3.29816e+07	2.63571e+07	1.79347e+07	1.42147e+07	3.79178e+06	6.52826e+06	9.78192e+06
WSOC_pos_443	ESI (+)	113.06	7.69	2.99934e+06	7.74095e+06	5.42442e+06	5.10567e+06	137506	5.45457e+06	4.20073e+06	5.22365e+06	5.67056e+06	4.26953e+06	4.19532e+06	5.47347e+06	3.96771e+06	2.34841e+06	8.14544e+06	9.96111e+06	1.08827e+07	1.70376e+06	2.06568e+07	1.00257e+07	3.84546e+06	5.78326e+06	4.27666e+06	2.7674e+06	28299.9	6.93785e+06	2.51481e+06	1.96492e+06	3.69964e+06	6.66666e+06	2.25766e+06	1.03148e+07	9.28458e+06	6.98168e+06	1.79287e+07	1.00448e+07	7.8208e+06	4.02495e+06	7.34245e+06	3.15494e+07	6.07689e+06	3.45647e+06	3.27405e+06	1.00271e+06	445817	894215
WSOC_pos_444	ESI (+)	113.071	4.194	1.77167e+06	798981	716209	782269	294803	165916	41104.8	1.65042e+06	1.93617e+06	668750	1.58867e+06	1.85482e+06	242005	28165.4	2.33489e+06	3.15839e+06	3.14759e+06	4.70043e+06	6.32011e+06	2.38435e+06	1.72823e+06	969787	690453	678379	107193	505838	768857	918695	891260	1.70885e+06	1.87156e+06	1.30389e+06	469737	434808	627896	897632	246202	417797	1.33887e+06	1.94634e+06	749649	1.11868e+06	1.07915e+06	67362	49068.4	88326.3
WSOC_pos_445	ESI (+)	113.096	12.981	1.83085e+06	1.42462e+06	1.66863e+06	1.58895e+06	4.17073e+06	2.59871e+06	1.0273e+06	1.58603e+06	2.259e+06	1.86325e+06	1.9432e+06	1.51963e+06	3.08884e+06	754841	1.94898e+06	2.42295e+06	3.64408e+06	1.08229e+06	4.47725e+06	2.70256e+06	1.54376e+06	1.3912e+06	1.42093e+06	921034	3894.46	890968	136.357	125.763	927537	1.92308e+06	804022	1.13598e+06	2.59712e+06	815247	2.03596e+06	1.26931e+06	972616	1.50588e+06	2.13984e+06	2.18051e+06	1.79791e+06	1.09273e+06	1.14898e+06	269555	588381	811498
WSOC_pos_446	ESI (+)	113.096	11.514	6.76759e+06	3.95317e+06	3.69901e+06	4.62969e+06	1.00717e+07	5.64585e+06	2.70922e+06	3.22304e+06	4.89284e+06	511311	6.56334e+06	3.15132e+06	9.44938e+06	3.69056e+06	1.0049e+07	5.1464e+06	6.61935e+06	440772	2.50046e+07	9.55877e+06	4.84244e+06	2.0471e+06	4.72177e+06	2.08217e+06	3403.26	3.4409e+06	2.47581e+06	1.95594e+06	4.57533e+06	8.96187e+06	340746	3.61888e+06	5.75372e+06	122251	863064	3.26911e+06	383911	6.1896e+06	857388	410551	4.47276e+06	3.05742e+06	3.62089e+06	137644	690930	473630
WSOC_pos_447	ESI (+)	113.096	13.643	2.53047e+06	2.38959e+06	1.96027e+06	3.26429e+06	4.10012e+06	2.13007e+06	1.07252e+06	2.0082e+06	3.77235e+06	1.40262e+06	534945	1.61965e+06	2.29567e+06	294824	2.25747e+06	3.32836e+06	3.43392e+06	614628	9.63454e+06	2.25895e+06	776049	1.73281e+06	2.05839e+06	1.53842e+06	2146.72	568158	0	304.406	510001	2.1973e+06	454801	776551	3.07439e+06	1.11262e+06	2.00229e+06	830529	914383	3.74549e+06	1.54991e+06	2.19966e+06	1.48317e+06	905393	653641	429831	63237.1	196955
WSOC_pos_448	ESI (+)	113.107	5.896	47124.7	440646	450409	818354	85800.9	1.16089e+06	1.3777e+06	290652	2175.74	322337	2190.69	419777	319621	324119	1.07523e+06	757021	1.54229e+06	959947	795493	501420	1.04036e+06	223069	16911.8	861605	24417.9	1.4018e+06	9173.67	30791	3614.64	77710.4	4973.25	420185	2.10272e+06	128876	238637	507862	166202	587368	755700	746699	570772	4332.63	14696	481209	372680	2409.52
WSOC_pos_449	ESI (+)	113.107	7.91	110010	53184.8	28342.5	3819.09	0	32343.7	421596	16072	6119.18	7584.91	14819.4	12412.3	9057.1	13170.5	74689.1	33558.3	141265	58411.7	94289.3	3449.66	49524.9	11432.6	36889.8	48235.5	0	54393.8	65141.7	30256.9	16420.7	10559.2	8839.55	3332.83	15599.6	2263.28	0	43100.3	2051.92	8011.02	4486.95	29192.8	72398.2	86884.6	14388.4	11708.8	1166.41	0
WSOC_pos_450	ESI (+)	113.107	6.175	993982	67140.1	329507	818354	60528.2	752744	2.49346e+06	608484	881374	667686	853086	632523	296878	666220	1.32585e+06	896175	1.54229e+06	959947	1.29349e+06	521357	508433	527049	747844	1.33644e+06	32173.1	1.35945e+06	1.82644e+06	1.58209e+06	1.01862e+06	1.01213e+06	754013	534072	2.10272e+06	335335	131539	640714	332284	769139	755700	829304	21941.5	1.16127e+06	662842	60114.8	85912.4	79007.1
WSOC_pos_451	ESI (+)	113.133	14.501	0	0	0	4478.56	0	0	5359.01	0	2801.64	0	0	0	0	1487.41	0	3980.63	0	0	0	0	0	0	0	2291.37	258.642	2834.65	6902.31	0	0	0	1925.54	0	0	0	0	3371.3	1637.96	5826.43	0	0	9116.07	0	5919.08	0	2990.41	4054.36
WSOC_pos_452	ESI (+)	113.482	8.784	14618.9	4802.07	0	2538.48	0	4608.73	6203.05	0	0	0	2907.26	2908.7	11677.9	0	0	25582.2	8024.12	2145.19	44802	21874.2	0	0	0	0	0	0	2476.18	0	0	0	0	0	6041.62	0	4337.17	0	0	0	0	6107.98	0	0	0	0	1467.17	2559.43
WSOC_pos_453	ESI (+)	113.964	4.594	103760	273587	556214	314411	11502.4	70918.8	926.05	18873.7	1.24782e+06	286608	452417	905553	100582	16771.9	877352	774287	1.36393e+06	786162	2.84198e+06	1.2026e+06	695753	439228	697279	595768	224.234	553744	600000	373153	571235	1.31724e+06	381313	466989	2.23777e+06	41485.4	481752	680656	63845	1.08499e+06	1.18385e+06	529839	1.33235e+06	553253	597457	29239.6	533500	623791
WSOC_pos_454	ESI (+)	114.011	13.518	0	11257.4	22347	31981.6	0	0	4623.95	4504.94	3780.97	0	4644.15	0	7139.15	0	6926.03	0	36922.7	2373.19	0	0	2374.37	3566.46	0	0	0	0	0	0	2407.81	0	0	2341.83	0	0	3467.68	0	2802.94	0	0	0	6286.32	0	9875.67	7560.93	225376	57691.9
WSOC_pos_455	ESI (+)	114.03	13.004	0	0	2311.07	0	0	5490.15	8847.58	0	6219.93	0	2698.67	4988.07	0	1416.72	0	5044.41	20796.4	0	7268.87	0	0	3029.24	3821.34	0	262.663	2489.39	71.2724	0	2179.53	5290.48	1746.57	0	8111.64	3009.04	3497.6	3340.88	5815.01	69924.3	5966.57	14565.2	7590.25	127245	561978	1846.71	2939.84	7004.87
WSOC_pos_456	ESI (+)	114.037	10.436	0	14680.2	2827.97	0	12039.9	5490.9	86034.7	0	3574.3	3090.45	3222.41	0	0	0	8418.3	0	1.19115e+06	2712.57	8368.28	5496.74	0	46337.2	367903	8968.49	0	0	2361.09	0	3703.46	4541.08	0	0	51261.5	4916.67	4786.77	4828.36	0	6366.29	8454.6	0	10981.2	3674.31	6938.68	0	1853.76	3087.91
WSOC_pos_457	ESI (+)	114.055	8.842	3.49668e+06	2.29903e+06	1.87664e+06	926066	28800.2	2.50553e+06	1.83976e+06	2.17856e+06	3.54627e+06	1.22952e+06	1.27372e+06	1.7561e+06	2.24205e+06	853389	1.14081e+06	3.16799e+06	6.25227e+06	1.39337e+06	2.40979e+06	4.1818e+06	1.16013e+06	2.78973e+06	3.6322e+06	1.65728e+06	12002	1.5324e+06	1.98702e+06	1.40773e+06	1.98445e+06	3.33537e+06	1.49388e+06	2.62345e+06	1.25664e+07	1.76335e+06	3.74489e+06	3.13811e+06	2.778e+06	3.61647e+06	5.54159e+06	7.85107e+06	1.48265e+07	4.91735e+06	4.57576e+06	4.70832e+06	7.59291e+06	1.07627e+07
WSOC_pos_458	ESI (+)	114.091	18.867	831375	259102	83974.2	93206.9	212939	166993	233264	166013	243847	104789	106499	186559	115057	81199.5	167645	115369	265887	109456	392523	200148	133818	154596	579974	131144	108806	107205	211442	307301	271256	416722	140473	42955.3	610659	70747	221719	132954	32892.7	189886	585458	70093.5	173236	265536	877572	79970.1	71447.9	287096
WSOC_pos_459	ESI (+)	114.092	8.798	1.22193e+08	1.31139e+07	4.39821e+07	5.04599e+07	2.20716e+06	4.69699e+07	8.95928e+07	4.90882e+07	5.54999e+07	1.16264e+07	4.841e+07	5.62712e+07	7.09509e+07	1.22199e+07	4.47558e+07	1.04547e+08	5.90897e+07	5.83318e+06	2.6745e+08	1.23287e+08	5.04586e+07	1.11747e+07	3.53811e+07	1.03468e+07	149064	1.30848e+07	1.10644e+07	6.95319e+06	1.39478e+07	4.70815e+07	4.62874e+06	1.29249e+07	2.74609e+07	6.15275e+06	9.95411e+06	3.77939e+07	1.27185e+07	2.07319e+07	2.94277e+07	2.09845e+07	3.02793e+07	1.48834e+07	1.59597e+07	7.16243e+06	8.93063e+06	2.47311e+07
WSOC_pos_460	ESI (+)	114.092	4.352	1.53855e+06	2.14591e+06	407842	702550	167583	15623.2	18668.2	427743	117559	804250	332861	327015	47791.3	6513.93	291874	132310	2.87986e+06	487799	403719	664963	468805	988267	1.01855e+06	406288	27678.6	694108	92352.3	83446	284693	400602	66428.2	5563.82	3.95345e+06	316110	1.18062e+06	295814	593947	1.57068e+06	1.55314e+06	1.83687e+06	2.10639e+06	562948	237546	2.25706e+06	553909	1.50476e+06
WSOC_pos_461	ESI (+)	114.1	8.116	596233	312864	263852	2.68234e+06	10857.8	413718	357086	163479	497411	209353	142854	248989	302332	169763	614954	366965	224448	223740	693191	5.25674e+06	218503	296383	661916	243326	1266.82	216535	301636	246915	205591	995513	370400	220076	164435	1.03904e+06	317625	309134	475280	1.76916e+07	142934	243619	2.59358e+06	551378	1.06719e+06	1.46957e+06	116082	4.67917e+06
WSOC_pos_462	ESI (+)	114.128	7.229	696447	1.3798e+06	971267	631002	39528.2	401722	193280	326923	462843	649158	281143	203332	634724	48169.1	104282	200440	723261	136779	413438	147156	144607	90235.1	136265	92876.1	272.763	38288	55655.5	55173.6	22900	104487	115489	53944.1	307361	290267	325288	61649.8	169182	492831	327848	226738	577046	179987	469277	607532	715053	2.56945e+06
WSOC_pos_463	ESI (+)	114.128	8.522	5432.85	15183.1	9277.47	18044.4	690.226	5706.11	5140.05	2989.76	3369.33	27489.5	3192.43	0	9548.76	0	3422.68	0	14484.5	4719.13	5356.54	0	2450.32	3156.79	4264.16	2203.6	249.278	0	0	0	0	4598.2	0	0	13147.8	2308.22	0	3014.7	2609.5	5051.81	5691.08	6096.92	4639.01	4003.26	5847.03	64343.7	856880	35257.1
WSOC_pos_464	ESI (+)	114.128	11.875	141693	33294.3	95280.2	110256	9032.17	5702.8	128772	33168.5	31840.6	83714.8	45305.1	53529.2	39709.3	62143.5	42636.4	4282.74	771169	107789	597927	429195	292213	168941	322635	2596.59	238.64	9930.18	22.5529	36478.4	4609.62	3922.18	6963.7	137987	8131.74	33003.8	12913.8	83229.8	3301.3	94811.7	103012	11828.8	30043.8	98949.1	20537.5	0	8145.07	38862.4
WSOC_pos_465	ESI (+)	114.128	13.81	5369.61	5246.66	2262.48	0	9265.01	4926.88	0	0	3154.45	0	3394.1	0	6414.82	0	0	0	8713.68	3018.11	0	8920.87	2677.71	0	0	0	155.904	0	0	157.119	13689.7	3401.6	0	0	7298.01	0	3464.28	12776.3	0	5452.18	7840.88	5049.07	0	8239.99	0	1914.09	24178.7	19507.6
WSOC_pos_466	ESI (+)	114.128	7.856	18141	19182.5	72555.2	36261.6	836.409	104685	199476	138112	35889.7	278119	114875	9360.65	281335	9259.78	13954.7	40488.6	5099.62	26323	7305.56	108284	3458.97	19548	32450.9	7358.08	0	4927.35	2924.67	13963.6	0	3164.58	37843.2	6293.18	6162.93	27071.2	55240.8	18300.4	75703.4	534312	5247.75	152016	137979	121516	124628	173908	46040.6	33211.5
WSOC_pos_467	ESI (+)	114.148	8.786	95106.4	0	25143.8	26657.7	0	7385.7	6897.75	12433.9	30303.6	0	27265.7	128924	40481.7	1663	6601.6	135616	10430	0	511491	133873	107464	3337.08	13832	0	235.12	0	0	0	2735.87	6143.83	0	0	0	0	0	30969.8	0	4001.71	0	9451.39	0	0	5322.91	1502.4	1964.99	0
WSOC_pos_468	ESI (+)	114.166	8.801	235688	9524.82	35895.6	8278.16	0	4580.42	34626.2	14149.6	92257.1	0	98668.2	139063	14803.4	1339.14	10323.3	166664	5620.25	2386.29	539364	199630	131671	989.912	0	2517.68	0	0	2633.25	0	0	5886.15	2655.92	0	0	0	0	76078.8	0	0	0	6807.85	0	3416.16	0	1037.96	0	3105.62
WSOC_pos_469	ESI (+)	114.484	4.548	0	98430.9	839.521	0	332.933	4846.47	0	0	1615.22	0	1419.92	764.249	9498.03	81527.9	50131.4	6723.61	0	749.534	2469.75	0	0	1369.23	1942.47	827.034	536.662	1229.44	1856.07	0	1231.87	0	0	1081.1	458361	0	5758.29	828.189	0	744630	943594	0	12960.9	1642.43	0	0	0	0
WSOC_pos_470	ESI (+)	114.706	8.796	5793.1	5158.55	2589.62	3192.15	0	0	5802.55	2752.14	0	0	0	2690.13	4878.8	0	3047.03	6306.91	5939.79	4991.04	76887.1	4867.03	2436.14	0	0	0	0	2332.65	0	2737.13	2779.42	0	0	2437.91	0	0	0	3202.66	1950.61	4484.89	0	0	0	4958.94	0	0	0	3228.29
WSOC_pos_471	ESI (+)	114.886	12.121	0	0	0	3544.8	10816.3	0	0	0	4999.12	0	4576.73	2784.6	0	0	8543.47	0	0	0	0	0	0	0	0	5045.88	0	2503.28	0	32.9941	0	0	0	0	0	4545.86	0	3231.2	0	0	0	0	6226.01	0	0	0	2308.38	122857
WSOC_pos_472	ESI (+)	114.961	17.13	839830	237078	117439	82028.5	213566	134111	190354	243867	178123	157532	391656	214795	83614.9	28885	141492	147159	502129	36269.9	198895	219483	73913.9	69561.7	340553	135774	264589	94922.1	99933.2	162489	587931	152371	27373.4	129922	253129	8485.24	30230.4	204576	123512	577176	87525.6	47054	205617	61736.5	42039.5	16017.4	5839.65	91367.4
WSOC_pos_473	ESI (+)	114.961	12.097	114067	301238	92778	25464.3	62724.4	7795.96	11657	3379.25	8284.27	0	5145.72	4034.25	5852.05	0	3908.53	3474.66	634064	4392.09	0	9011.42	3188.32	2980.86	82788.4	3330.12	0	0	0	0	0	4500.7	0	0	11490	192259	9000.6	4622.45	133765	126126	75397.6	24580.1	461305	578609	169056	208541	1.11247e+06	3.62613e+07
WSOC_pos_474	ESI (+)	114.961	14.808	4292.9	0	64.2469	3965.03	0	0	129.143	71905.2	4351.27	3604.17	3549.22	6936.49	6308.27	0	0	4345.6	10988.8	0	7819.56	10156.9	2480.15	2915.53	0	0	485.805	2656.99	0	0	0	0	2061.08	0	0	2676.16	0	3240.54	2132.3	8017.08	0	6555.4	11333.6	30791.4	7230.39	2280.13	16289.5	1.76017e+06
WSOC_pos_475	ESI (+)	114.961	13.989	24883.6	61948.7	2595.81	4627.71	0	0	91726.8	26759.1	0	73906.2	3991	6782.67	0	0	0	0	52049.7	0	9318.02	6795.91	0	0	65334.2	1800.78	231.291	0	0	0	4587.38	0	0	0	0	67833.2	9417.57	3309.22	13291.1	63279.9	0	23308.8	14891.1	0	36536.2	391209	57514	96717.4
WSOC_pos_476	ESI (+)	114.961	10.887	158000	198609	0	3202.64	0	5194.2	279232	9835.03	3925.58	19535	2048.94	0	5136.23	0	0	0	98152.4	3953.68	8630.88	5420.28	0	0	17748.1	4203.42	190.295	4161.39	2148.77	0	0	4437.6	0	0	20044.3	10923.9	0	3174.86	17501.8	257694	0	0	709126	309844	212604	688013	778276	225270
WSOC_pos_477	ESI (+)	114.961	17.323	315861	136503	141928	18211.6	125516	79781.2	185766	19402.3	70167.4	32598.7	56781.1	56093.4	66857.6	35955.7	87100.1	43472.2	152415	50186.5	206657	156064	84469.5	76618.2	118151	38603.7	91773	43311.8	51100.5	82639.4	190152	230854	76401.4	108005	203053	9443.79	30230.4	77286.4	128683	164342	560637	47054	150789	148953	227172	9698.92	12330	103164
WSOC_pos_478	ESI (+)	114.961	7.798	3473.93	0	0	2294.17	0	0	0	8064.88	0	1943.64	2239.09	0	3866.53	1359.08	2558.73	0	3720.04	1786.07	0	3513.14	3906.87	6703.59	2685.41	0	260.658	0	0	1465.92	2260.11	4051.43	0	0	5854.57	0	0	2797.65	0	3595.1	0	5503.21	3450.66	2895.12	4670.5	32024.9	1192.52	30391.2
WSOC_pos_479	ESI (+)	114.961	13.851	266792	434432	2595.81	4627.71	0	0	610288	64111.8	0	73906.2	3991	6956.39	0	0	0	0	52049.7	0	10376.8	6795.91	0	0	65334.2	32159.3	231.291	0	0	0	4782.55	0	0	0	7886.47	67833.2	9417.57	3685.29	82022.3	63279.9	0	31959.1	71092.7	3536.08	36536.2	1.0037e+06	382129	255018
WSOC_pos_480	ESI (+)	114.961	17.973	27735.2	20724.5	5659.99	1742.61	17197.5	2845.54	1985.76	2042.22	5867.32	2608.48	9946.48	3882.53	0	1247.8	3491.96	1884.03	5841.26	5097.78	6451.76	1260.9	15941.1	4715.59	74825.9	6111.9	12514.2	2610.67	7788.78	37934.7	9993.75	11371.1	3210.54	2896.94	117384	2745.38	9306.22	11200.4	1127.85	32257.2	31029.4	7895.47	24288.6	23291.6	25971.1	3257.61	2243.53	36826.6
WSOC_pos_481	ESI (+)	114.961	18.563	13371.5	1885.95	700.029	2047.59	3008.26	1522.54	7834.1	0	3589.31	1521.39	929.88	2179.7	0	1102.67	4909.85	0	3334.91	971.394	6816.77	4404.17	1381.09	0	2035.4	1495.38	1195.72	773.039	1432.21	2569.43	2728.96	5387.55	1602.71	858.308	2698.82	0	1046.25	2186.74	1397.74	3877.8	2212.82	0	3303.51	34254.4	2979.93	570.881	945.596	27034.3
WSOC_pos_482	ESI (+)	114.961	13.185	4237.73	4698.55	0	0	10804.2	0	1674.76	0	0	3507.64	0	0	5763.13	0	14954.1	0	7509.88	0	56055.3	29840.8	0	3354.28	3474.29	1922.65	228.17	0	0	0	0	0	0	0	7886.47	0	0	0	0	4567.8	0	0	9599.96	3536.08	0	5328.72	2896.07	45147.4
WSOC_pos_483	ESI (+)	114.961	15.527	57512	0	0	4843.45	0	14991	0	37961.4	17206.5	14777.9	38896.8	45155.8	0	1887.2	21258.5	37357.3	19061.9	2469.71	49366.4	54029.7	2480.15	0	0	21823.5	485.805	0	19102.9	0	24891.9	5191.21	0	16670.3	0	0	4069.26	40145.7	9690.42	8017.08	0	0	8285.72	4189.79	5090.05	0	0	12545.7
WSOC_pos_484	ESI (+)	115	11.534	90457.6	8720.85	0	0	0	6222.1	4552.06	5009.28	0	0	11846.2	34625.6	5012	0	3714.28	7452.26	7720.63	0	0	0	10225	0	11526.1	0	430.333	2323.63	0	0	2462.56	13000.7	0	10383.1	7507.91	0	4405.87	43865.2	2839.31	5914.57	7671.43	0	0	0	5118.06	1782.24	0	3233.96
WSOC_pos_485	ESI (+)	115.039	10.25	968853	1.61218e+06	316867	305128	2.02177e+06	739427	230246	392877	639782	574790	452263	481895	655774	207641	852534	167843	2.22219e+06	413258	1.87004e+06	938585	451747	1.59675e+06	1.09133e+06	837244	2669.47	526897	678644	330893	779354	951115	503485	1.17242e+06	2.30113e+06	510162	3.37742e+06	590102	754176	1.81544e+06	3.66513e+06	6.38266e+06	2.72275e+06	1.1403e+06	1.72527e+06	306184	256590	584263
WSOC_pos_486	ESI (+)	115.039	6.723	1.8669e+06	1.86487e+06	1.21912e+06	1.5024e+06	159628	3.65392e+06	2.24256e+06	1.76102e+06	2.33283e+06	2.62002e+06	2.54533e+06	1.54471e+06	4.29123e+06	1.79088e+06	2.59454e+06	4.55618e+06	4.27919e+06	1.25139e+06	4.7906e+06	2.67143e+06	1.55589e+06	3.88038e+06	2.34262e+06	1.76127e+06	49725.5	2.16923e+06	1.55984e+06	962783	3.39486e+06	954066	551029	2.53143e+06	6.20844e+06	2.30841e+06	7.89351e+06	1.58237e+06	1.18536e+06	1.60391e+06	5.60117e+06	8.73611e+06	4.97165e+06	651424	1.46538e+06	224039	408262	567521
WSOC_pos_487	ESI (+)	115.039	12.789	864250	765435	453492	514552	873485	616993	446831	378909	446653	457714	421061	368737	629746	207306	365028	404525	1.66336e+06	383642	2.67732e+06	1.50464e+06	512787	629251	636840	448609	536.898	535932	108.111	80.8638	555406	1.20625e+06	290750	952355	3.68601e+06	352880	1.25141e+06	707743	496780	683208	2.06934e+06	1.56025e+06	1.74729e+06	519585	335784	329492	908043	685213
WSOC_pos_488	ESI (+)	115.039	18.225	171646	40852.9	88911.8	26557.9	184843	83266.3	60520.9	75323.3	138449	19377.5	55040.5	59735.5	95264.1	18237.3	66047.4	61479.4	195182	49204.1	164039	86392.6	48982.2	102945	85226.2	89626.9	116020	18471.4	27354.7	61217.2	44443.5	153198	75713.6	139068	122343	42465.5	22240.6	83759.5	33452.1	54594.7	47949.7	122572	192597	71574.4	178308	17307	22352	148902
WSOC_pos_489	ESI (+)	115.039	6.25	891471	981800	993667	2.27315e+06	564123	3.65636e+06	1.67012e+06	1.67837e+06	227355	3.24633e+06	1.07815e+06	1.44485e+06	5.68638e+06	1.62124e+06	3.10066e+06	3.87944e+06	3.89876e+06	1.74791e+06	4.35941e+06	1.37896e+06	948304	1.65837e+06	1.01566e+06	819561	11919.1	3.26355e+06	356163	90180.5	277886	763985	275192	2.85413e+06	3.96917e+06	2.17933e+06	7.63743e+06	1.16294e+06	993282	2.25323e+06	5.71082e+06	1.06525e+07	3.97242e+06	512089	643805	579654	713496	521334
WSOC_pos_490	ESI (+)	115.039	5.243	2.21336e+06	6.37716e+06	3.52729e+06	4.52431e+06	2.3129e+06	1.16838e+06	6.62536e+06	5.92744e+06	4.1312e+06	6.31294e+06	4.83403e+06	3.49762e+06	990589	755986	9.30274e+06	1.86845e+07	1.50234e+07	3.41255e+06	1.17269e+07	7.8878e+06	4.13654e+06	1.55559e+07	5.29395e+06	5.06934e+06	388546	7.7153e+06	1.8209e+06	2.94705e+06	5.60058e+06	3.52903e+06	979112	5.79916e+06	2.16807e+07	8.22517e+06	3.122e+07	4.36703e+06	4.5745e+06	5.09475e+06	1.80389e+07	4.1325e+07	1.08753e+07	4.88163e+06	1.17111e+06	1.10639e+06	1.13527e+06	801185
WSOC_pos_491	ESI (+)	115.039	7.659	4.71031e+06	7.39211e+06	3.27049e+06	3.38803e+06	114778	6.07539e+06	1.85262e+06	3.1962e+06	3.05624e+06	3.94039e+06	2.38335e+06	3.15867e+06	7.17505e+06	2.46697e+06	3.63397e+06	8.46815e+06	4.54207e+06	1.23415e+06	8.23782e+06	6.50661e+06	2.52701e+06	2.71118e+06	2.2748e+06	3.38768e+06	37640	4.15738e+06	2.29474e+06	1.97558e+06	1.20521e+06	3.31286e+06	1.39079e+06	3.80269e+06	1.27248e+07	1.28004e+06	7.03356e+06	3.34136e+06	3.13973e+06	3.71007e+06	1.03213e+07	1.36358e+07	8.25655e+06	1.22035e+06	1.26703e+06	1.87927e+06	7.85125e+06	2.39938e+06
WSOC_pos_492	ESI (+)	115.054	18.282	23912.3	34630.2	91888.8	31998.3	59985.5	75135.2	40875.5	40716.1	12712	39517.5	14950	22911.3	55406.1	13154.4	8115.35	75225.4	51392.1	7824.9	73960.7	63576.4	4484	22565.3	18728	24930.1	49315.6	34312.1	7841.04	26254.2	21983.7	31758.9	23253.7	24086.9	23238.6	23017.7	35107.6	8453.27	26810.3	11801.3	35432.6	71931.6	9514.52	27031.6	62811.8	3904.3	5569.75	20917.4
WSOC_pos_493	ESI (+)	115.054	12.593	376121	500484	344696	79656.5	1.40855e+06	337016	824581	551294	504135	233405	598648	173254	394181	158388	244879	314623	695500	168300	140737	192896	178482	145320	247481	251767	7093.37	169615	2197.19	1162.98	203550	97657.4	280186	125398	330814	81297	256624	227311	104892	500060	209723	619514	175364	223260	520691	83897.9	75578	106100
WSOC_pos_494	ESI (+)	115.054	11.967	927239	456227	2.8542e+06	1.27126e+06	2.11458e+06	1.2789e+06	816274	875738	2.31975e+06	695250	2.31125e+06	2.11068e+06	2.14938e+06	864240	2.22737e+06	4.26809e+06	1.18831e+06	560999	3.2111e+06	2.98556e+06	993398	455652	810437	421165	8234.28	593316	294.196	678.983	616399	1.88354e+06	305342	547417	583616	220824	203250	384133	135524	264585	362711	406092	507586	184266	237202	87638.7	103626	163387
WSOC_pos_495	ESI (+)	115.075	16.896	3.3033e+06	1.40571e+06	962290	524653	1.20701e+06	856031	1.31966e+06	950071	810740	1.30311e+06	724471	797845	288742	299753	954962	845549	1.64213e+06	418174	2.39881e+06	1.03508e+06	787051	728211	1.06023e+06	910503	876670	599284	380244	348130	1.43516e+06	1.03317e+06	144218	644617	1.78658e+06	867755	773725	1.40383e+06	608350	2.30159e+06	918936	1.11603e+06	884951	367177	503935	120855	202409	367079
WSOC_pos_496	ESI (+)	115.075	10.97	2.59982e+06	1.08126e+07	1.57228e+06	2.79493e+06	4.00497e+06	2.17143e+06	1.48653e+06	1.10634e+06	2.99046e+06	5.36497e+06	3.01187e+06	2.18343e+06	2.80284e+06	1.32911e+06	2.43221e+06	2.55239e+06	4.00782e+06	2.23739e+06	3.91419e+06	3.80401e+06	1.3677e+06	1.49443e+06	1.0308e+06	826932	9435.95	355263	557451	723660	1.56507e+06	3.39741e+06	946584	1.59911e+06	3.9682e+06	1.00016e+06	2.26804e+06	5.06308e+06	9.94981e+06	3.52442e+06	1.47295e+07	3.17545e+06	3.26759e+07	9.28997e+06	3.55007e+06	1.70488e+06	2.3285e+06	3.61024e+06
WSOC_pos_497	ESI (+)	115.075	11.507	6.17037e+07	8.61433e+06	1.57361e+07	1.36848e+07	2.06504e+07	1.47103e+07	2.17993e+07	9.88654e+06	1.37101e+07	7.70573e+06	1.74531e+07	1.95745e+07	8.83259e+06	2.35378e+06	9.41161e+06	2.064e+07	3.08968e+07	2.28836e+06	3.01212e+07	3.02785e+07	1.1137e+07	4.62678e+06	1.77198e+07	1.35938e+07	169687	7.55775e+06	1.31668e+06	1.48997e+06	1.19948e+07	1.5002e+07	1.62945e+06	1.64137e+07	1.03864e+07	1.94093e+06	1.18256e+07	1.87532e+07	7.16904e+06	8.21814e+06	8.98974e+06	1.12092e+07	9.08117e+06	3.18031e+06	1.07566e+07	5.32437e+06	502334	1.25698e+07
WSOC_pos_498	ESI (+)	115.075	12.665	2.18753e+06	6.48794e+06	988902	1.01617e+06	3.94709e+06	1.84723e+06	3.16265e+06	1.89143e+06	1.18e+06	2.47322e+06	1.72576e+06	1.32789e+06	3.7707e+06	582744	2.24793e+06	1.53416e+06	7.42647e+06	869307	2.51862e+06	4.19576e+06	971632	2.58805e+06	1.94976e+06	1.26201e+06	12468.1	780826	232.817	205.976	1.98202e+06	2.09448e+06	1.13972e+06	1.38075e+06	1.56435e+07	932919	1.04437e+07	4.40299e+06	6.31717e+06	8.65383e+06	5.75118e+06	1.1629e+07	1.03608e+07	7.49238e+06	4.26952e+06	3.417e+06	3.60108e+06	7.97007e+06
WSOC_pos_499	ESI (+)	115.075	7.58	7.66104e+06	7.60391e+06	5.65366e+06	5.61417e+06	176550	7.58686e+06	5.68855e+06	4.78661e+06	5.44366e+06	3.77577e+06	4.2915e+06	5.10822e+06	6.52736e+06	2.05112e+06	5.41454e+06	6.49164e+06	1.62326e+07	2.97524e+06	1.45212e+07	1.27223e+07	5.3181e+06	5.55888e+06	6.12564e+06	4.66786e+06	62766.6	4.44073e+06	2.34849e+06	2.34543e+06	3.68834e+06	8.35882e+06	2.14634e+06	5.61793e+06	1.21306e+07	4.11487e+06	4.71184e+06	8.59994e+06	5.70779e+06	9.73571e+06	1.27781e+07	1.26228e+07	1.06989e+07	5.56907e+06	9.15432e+06	1.9185e+06	2.94252e+06	4.11299e+06
WSOC_pos_500	ESI (+)	115.075	16.096	205935	228483	281835	665242	2.33765e+06	396354	554.675	545415	674197	1.07156e+06	1.01471e+06	371695	1.14313e+06	497177	766082	1.33588e+06	1.73053e+06	568425	2.66591e+06	853154	633081	634512	583129	314235	641893	314441	267587	363875	670502	771100	346030	838589	2.70992e+06	545289	838409	671327	569452	388822	1.56542e+06	1.85235e+06	959144	842567	714714	100789	117097	706968
WSOC_pos_501	ESI (+)	115.075	13.297	929452	2.83637e+06	2.86255e+06	2.12332e+06	1.22674e+07	4.51163e+06	2.9813e+06	1.6084e+06	1.31586e+06	451545	2.04437e+06	4.2641e+06	784725	1.2199e+06	2.81451e+06	997843	2.44368e+06	739370	8.15233e+06	2.00431e+06	252819	1.98844e+06	1.69738e+06	552532	6997.53	507577	178.8	428.056	346564	1.3247e+06	849057	944031	4.64563e+06	560340	2.88139e+06	1.93044e+06	1.5199e+06	5.02415e+06	2.94889e+06	1.10027e+06	3.68807e+06	4.80746e+06	3.41826e+06	2.58966e+06	2.12463e+06	3.31891e+06
WSOC_pos_502	ESI (+)	115.076	10.498	3.15869e+06	2.99607e+06	3.08061e+06	2.7871e+06	8.03272e+06	5.20122e+06	3.05299e+06	3.0244e+06	3.76197e+06	468563	3.51816e+06	3.0814e+06	5.44017e+06	465307	5.13794e+06	564112	5.76865e+06	474868	9.09945e+06	759106	2.56924e+06	2.25425e+06	2.37423e+06	1.67325e+06	5923.31	2.59974e+06	1.18777e+06	242106	2.10013e+06	2.6094e+06	1.44237e+06	2.11867e+06	7.55378e+06	671198	4.7629e+06	1.93572e+06	658911	1.90878e+06	2.83931e+06	7.23214e+06	5.27154e+06	838928	4.73955e+06	1.02697e+06	2.284e+06	2.79638e+06
WSOC_pos_503	ESI (+)	115.076	8.932	8.09644e+06	6.57687e+06	1.23181e+07	1.09594e+07	8.63467e+06	1.53209e+07	5.27936e+06	7.74898e+06	1.05223e+07	6.90413e+06	1.08478e+07	8.7503e+06	1.72265e+07	7.42912e+06	1.94829e+07	2.07871e+07	2.89016e+07	7.67367e+06	3.5061e+07	2.88536e+07	1.4208e+07	1.42618e+07	1.53585e+07	1.14549e+07	105706	1.23043e+07	7.94649e+06	8.17433e+06	8.65408e+06	2.1054e+07	7.56682e+06	1.31317e+07	1.29944e+07	6.19945e+06	6.7326e+06	1.0706e+07	7.72091e+06	1.01775e+07	1.52692e+07	1.3659e+07	1.00377e+07	7.16043e+06	9.36837e+06	2.14417e+06	2.80278e+06	1.60367e+07
WSOC_pos_504	ESI (+)	115.076	9.498	1.05295e+07	9.23083e+06	9.08913e+06	8.67251e+06	2.23725e+07	1.39523e+07	8.08769e+06	8.72619e+06	1.20948e+07	8.20663e+06	1.02588e+07	9.02048e+06	1.37505e+07	5.10094e+06	1.44151e+07	1.6524e+07	4.62932e+06	5.41844e+06	2.52832e+07	1.95421e+07	8.59516e+06	9.39599e+06	8.66891e+06	7.03665e+06	61599.2	7.03615e+06	5.18124e+06	5.21152e+06	7.54981e+06	1.38787e+07	4.97016e+06	9.83512e+06	2.15486e+07	4.45711e+06	8.83485e+06	1.16487e+07	9.51953e+06	1.38196e+07	1.65294e+07	1.39235e+07	4.22294e+06	7.02221e+06	8.98661e+06	4.53116e+06	2.97182e+06	3.79767e+06
WSOC_pos_505	ESI (+)	115.076	12.051	4.10332e+06	3.91064e+06	1.82053e+06	1.93318e+06	5.03864e+06	2.84974e+06	1.72895e+06	1.51342e+06	2.95921e+06	2.06108e+06	2.49813e+06	1.96129e+06	2.97738e+06	822625	1.98095e+06	2.48737e+06	7.75336e+06	1.97523e+06	4.57051e+06	2.62698e+06	1.04239e+06	2.63466e+06	2.01849e+06	1.10672e+06	6233.62	1.10238e+06	84.7821	30.8063	1.67882e+06	2.89114e+06	1.8936e+06	2.05915e+06	9.06511e+06	889287	3.70729e+06	2.77308e+06	2.78128e+06	2.7095e+06	9.45693e+06	5.13663e+06	1.00371e+07	4.79879e+06	5.01492e+06	1.75897e+06	3.04776e+06	6.49415e+06
WSOC_pos_506	ESI (+)	115.112	9.817	5338.72	4973.51	232679	221615	21453	17056.5	5748.43	42656.4	344615	7161.15	289452	211122	128149	15233.8	192316	306752	82774.7	9507.04	625149	146397	83993.6	3526.26	57071.7	2579.44	266.543	3004.62	6141.75	1833.23	4460.01	50668.1	0	3837.08	7842.75	3592.05	28798.2	4130.47	2872.23	0	0	15575.2	6632.67	3218.36	5342.79	0	1901.45	11252.6
WSOC_pos_507	ESI (+)	115.112	10.3	50109.3	35758.7	22699.9	28916.2	8165.89	28784.8	76807.7	5589.66	23578.2	49919.8	54742.5	6937.15	11829.5	12989.7	143481	86951.2	25085.5	2270.63	485146	50371.1	1915.07	3817.8	11524.9	2788.59	266.543	3759.58	9259.39	2323.67	3797.87	4392.6	2154.96	2672.77	5993.49	3429.37	5034.41	9045.31	4411.18	0	6035.98	15575.2	5771.53	3218.36	0	0	1905.85	3478.61
WSOC_pos_508	ESI (+)	115.112	10.985	51263.3	26861.7	7833.34	59581.1	49911.2	49264.8	55070.2	12486.4	91743.3	36151.8	19373	17463.1	38347.2	42501	117612	20975	13182.4	3619.09	282608	35825.2	30852.9	3988.68	46408.5	2257.75	0	31837.8	5101.89	3926.73	26394.9	10365	4837.9	0	45385.7	2614.06	12007.6	3956.36	2519.31	23363.7	41570.1	15057.6	58585.7	15551.6	0	0	17610.3	4739.56
WSOC_pos_509	ESI (+)	115.123	7.778	2.67039e+06	3.45385e+06	1.55479e+06	1.95533e+06	183265	4.11466e+06	1.48015e+06	1.81202e+06	3.06591e+06	3.447e+06	1.49919e+06	2.40788e+06	2.99978e+06	2.46915e+06	4.81254e+06	2.95328e+06	2.61848e+06	2.77386e+06	4.27067e+06	2.5584e+06	2.49441e+06	1.8121e+06	1.29647e+06	3.21325e+06	27639.2	4.23763e+06	2.79099e+06	4.59112e+06	2.27455e+06	2.77457e+06	1.55972e+06	1.42252e+06	2.26738e+06	881721	485460	1.85588e+06	624254	1.59777e+06	890090	2.46239e+06	5.4499e+06	2.9423e+06	756532	942313	1.29035e+06	222626
WSOC_pos_510	ESI (+)	115.123	5.878	4157.23	345953	32689.9	326485	44961.6	8493.05	463093	42609.1	1479.62	55174.5	36856.8	107608	310484	22345.7	193257	66535.2	532756	170086	4296.74	91190.1	91294.4	66786	183592	456599	8628.98	296669	112188	221837	268670	48215.2	33700.8	50467.8	350170	25804.1	32193.6	66010	88982.1	151363	107235	3222.41	242690	2565.35	3207.97	28553.2	169380	2736.46
WSOC_pos_511	ESI (+)	115.123	6.52	272761	411403	266809	347441	111375	798712	1.42539e+06	343111	349916	755316	319583	621356	794043	630454	1.05096e+06	773913	428194	838937	1.06843e+06	379402	709330	386763	196800	823493	15688.1	1.16821e+06	1.06569e+06	655361	543342	426323	311357	353604	418382	99313.9	132644	208910	20070.9	286435	170581	333863	75179.6	83499.7	31819	72234.3	23597.4	15400.2
WSOC_pos_512	ESI (+)	115.123	7.983	2.67039e+06	6.40927e+06	2.65132e+06	3.45262e+06	142860	5.59088e+06	1.06809e+07	2.77604e+06	1.57166e+06	4.41571e+06	1.49919e+06	4.31303e+06	2.99978e+06	2.11091e+06	6.13067e+06	3.85498e+06	4.15784e+06	4.15541e+06	6.32988e+06	4.85635e+06	4.187e+06	2.79276e+06	2.12854e+06	4.22672e+06	23474.1	6.61831e+06	5.00254e+06	2.6557e+06	1.65324e+06	1.52794e+06	936747	1.94194e+06	3.17086e+06	880950	571012	3.36865e+06	1.16453e+06	2.69724e+06	962748	3.84474e+06	5.44983e+06	1.49833e+06	756532	1.27191e+06	1.73651e+06	363809
WSOC_pos_513	ESI (+)	115.542	13.788	0	0	2545.62	0	8346.82	0	0	4620.97	0	0	14669.1	4240.49	0	1349.74	0	0	35927.3	0	0	23038.2	0	0	0	0	0	0	7950.25	74.688	0	0	0	0	0	0	0	0	0	0	5625.55	0	0	0	0	0	0	4558.66
WSOC_pos_514	ESI (+)	116.017	13.687	11940.1	12152.9	57492.7	39336.1	108946	4622.83	0	0	1166.68	0	0	0	5546.5	0	0	0	0	0	0	0	2353.29	0	0	0	0	2072.01	47.593	0	0	0	2057.93	0	0	8311.25	0	0	0	5104.96	50144.1	0	0	4245.05	5792.2	2029.67	65693.1	5951.35
WSOC_pos_515	ESI (+)	116.053	12.386	126945	96872.1	29464.7	42912.7	154712	77944.6	94166.2	61397.7	117561	56626.1	26043	55797.8	24223.2	43044	104829	101389	158945	32970.3	109532	30932.5	56771.2	80488	24904	36330.2	0	47824.5	0	0	43832.1	54960.8	23183.2	35567.1	67346.2	47084.3	49117.3	57528.9	64298.7	84707.3	45081.9	46824.5	72697.3	37401.3	59654.9	20360.9	24949.5	35935.5
WSOC_pos_516	ESI (+)	116.053	17.226	56109.2	23654.1	12861.8	3903.32	18986.2	14985.1	1.17778e+06	8411.98	15211	6409.23	21368.9	11425.3	8726.98	2560.09	7871.6	13221	33754.9	3848.79	18387.1	16099.3	11522.1	9527.5	15096.6	13988.4	5074.45	7344.76	3771.32	17728.4	27717	37123.7	23198.3	15413.6	18639.2	4982.1	6574.67	16557.9	19255.4	50539	38866	12659.8	18046.4	21393.2	14717	3569.31	34211.1	9626.05
WSOC_pos_517	ESI (+)	116.053	7.892	4212.3	5613.31	5836.91	176.688	575.122	0	658906	235.052	2231.32	325.922	5295.37	421.674	238.679	2680	2803.36	168.496	5246.01	294.62	1101.92	4393.57	3542	87.4997	3248.23	2009.09	0	4160.67	2108.14	2190.1	2141.3	3330.09	1500.67	3412.06	13648.3	1835.37	4228.87	3023.18	116.35	195.596	638.218	5195.56	264.643	1683.06	4999.92	1076.1	1243.49	3258
WSOC_pos_518	ESI (+)	116.053	16.84	27424.1	34713.3	2707.84	13511.1	20882.6	11640	9217.89	13933.6	18361.6	22040.4	11992.9	10693.5	9654.01	2091.25	14683.3	11389.4	16530.2	1656.04	36236.7	35327.2	10913.1	5797.25	14681.8	4809.75	715.343	9353.39	9506.1	7158.18	16166.1	15035.5	8888.06	16535.9	8769.85	11278.2	8025.89	38495.1	6297.77	19784.7	5499.02	75295.7	9110.59	34712.3	47418.4	45912.8	34211.1	14553.7
WSOC_pos_519	ESI (+)	116.053	11.258	68320.5	45278	23072.6	11185.9	35547.7	30513.5	147682	69486.7	55006.3	42517.3	34516.1	65323.2	33261.3	7566.54	20447.8	36934.2	123012	14089.8	43161.4	29391.7	32799.4	33475.4	97242.8	26114	173.602	31604.5	33524.6	34107	34849.3	54446.1	25071.3	46382.1	91222.7	34403.9	12322.9	16675.4	30812.3	102301	45112	68007.6	78336.3	31433.7	19712.2	4463.89	29042.6	7397.47
WSOC_pos_520	ESI (+)	116.07	8.548	1.51397e+06	494248	250272	111620	787.706	209999	324783	176393	129462	51296.6	278597	153161	202381	80961.5	225547	329146	1.03947e+06	118385	534468	412547	323309	135360	59077.8	138691	221.033	132283	52503.5	137747	70449.8	203069	304424	158660	214926	311164	146170	291668	197856	37240	572909	732762	330803	129297	495589	65492.3	49189.1	99836.5
WSOC_pos_521	ESI (+)	116.07	10.651	219351	233236	81414.3	154372	219330	151300	112586	101484	141075	55148.7	284800	194328	149885	93389.7	249539	366544	317710	174918	276223	235507	127033	130434	175488	101053	357.25	113091	117853	41185.9	82638.7	212920	98396.9	43101.4	590908	37312.1	192598	417283	96496.3	70290.1	258652	117670	791557	146921	810384	60387.3	175492	172770
WSOC_pos_522	ESI (+)	116.071	7.25	438332	291021	483143	300356	2822.64	139097	751678	454376	248512	341284	95203.2	266272	409457	259839	602558	410705	847370	192004	1.6633e+06	454803	254820	281102	271667	303553	4678.64	422903	247808	37127.1	57016	281227	89928.6	2.8719e+06	594791	68023	361387	485778	196969	196519	261285	439654	142269	210931	132414	238745	18299.7	550966
WSOC_pos_523	ESI (+)	116.071	13.829	757103	177566	397146	381134	1.43718e+06	871721	295551	294232	488633	573315	445547	320395	773815	200711	566544	497193	953855	132929	972533	896167	472094	425728	513532	401242	255.72	377823	17847.3	5100.67	327116	747532	161135	566425	676180	64906.1	300767	495567	263328	305292	377904	461932	373712	153684	356739	81270.9	10900.2	105201
WSOC_pos_524	ESI (+)	116.071	5.054	850115	175796	1.41405e+06	1.61697e+06	184734	88156.5	290014	1.57214e+06	487207	901099	963739	2.21305e+06	283918	6868.56	1.28235e+06	1.59238e+06	2.56406e+06	719845	2.02357e+06	2.57187e+06	1.57386e+06	365045	232562	617540	37813	359000	450851	594800	130568	564801	467958	589453	1.10678e+06	465889	261347	1.77331e+06	299561	787312	1.09561e+06	370249	789480	495575	357501	271098	54415.6	164320
WSOC_pos_525	ESI (+)	116.071	6.331	1.86793e+06	2.86502e+06	511990	782851	394674	1.41973e+06	747717	656141	1.63138e+06	1.33132e+06	1.45005e+06	1.35613e+06	1.77757e+06	853493	8.72445e+06	2.3659e+06	448035	1.61343e+06	4.29164e+06	2.08992e+06	1.67654e+06	1.8556e+06	2.52961e+06	1.42452e+06	97805.4	295249	2.45208e+06	1.8492e+06	1.48333e+06	2.87443e+06	1.24156e+06	1.21981e+06	2.98897e+06	434980	1.21359e+06	227706	2.81686e+06	2.31924e+06	2.35947e+06	4.79458e+06	4.91693e+06	1.3676e+06	695887	159011	122489	616722
WSOC_pos_526	ESI (+)	116.071	16.639	867463	1.33696e+06	159785	28863.3	147003	66624.3	24011.4	75309.3	96361.7	160789	122241	56626.2	123242	38839.2	162839	122516	387126	39759.9	184914	159507	78712	296018	308883	136574	163859	74071.1	15158	33715.6	242552	198526	54959.5	173226	729038	67406.8	27487.9	56894	79556.8	180222	57789.2	89389.9	113076	60721.9	96651.2	30103.1	24239	28912.2
WSOC_pos_527	ESI (+)	116.071	5.679	4.91549e+06	7.23412e+06	3.77876e+06	2.98628e+06	1.44714e+06	4.65519e+06	8.91124e+06	3.59001e+06	5.15584e+06	2.61847e+06	937453	6.17442e+06	3.75482e+06	1.78871e+06	3.23011e+06	7.09941e+06	1.46059e+07	6.14443e+06	9.77805e+06	1.03668e+07	4.52333e+06	7.40307e+06	3.62108e+06	5.27344e+06	880707	2.76307e+06	4.18581e+06	217269	5.33243e+06	4.23515e+06	5.05703e+06	6.09628e+06	5.69629e+07	7.35905e+06	6.32255e+06	1.01625e+07	1.05198e+07	1.2106e+07	1.54857e+07	3.52411e+07	3.82019e+07	1.14457e+07	1.02931e+07	8.45714e+06	3.4588e+06	1.433e+07
WSOC_pos_528	ESI (+)	116.071	4.406	1.06195e+06	1.817e+06	860774	904172	315953	46780.7	290387	1.09011e+06	726343	80989.7	150957	764939	102837	28001	1.60811e+06	2.05486e+06	1.6396e+06	466571	1.65331e+06	1.17528e+06	881958	131121	212311	297294	113238	627863	525419	1.47028e+06	3.04843e+06	1.46889e+06	527790	616585	767539	4.87775e+06	128527	959639	516717	1.57077e+06	245051	1.50258e+06	1.67326e+06	744186	714796	1.34182e+06	3.45216e+06	1.02473e+06
WSOC_pos_529	ESI (+)	116.079	8.866	1.14927e+06	487797	730526	881647	664.341	524565	206902	670045	773570	300625	958754	618049	955769	692055	1.59908e+06	1.29044e+06	1.97393e+06	519358	2.26882e+06	1.8743e+06	926597	1.25315e+06	985368	883251	1087.9	823641	532347	576789	122590	1.33698e+06	508841	857251	306140	501031	609471	904363	776696	381955	1.17087e+06	973166	985433	560151	633091	104820	268832	1.46893e+06
WSOC_pos_530	ESI (+)	116.107	15.367	713746	121906	0	64338.1	162056	165257	997.327	140300	10482	83603.3	8945.75	88479.9	67516.3	25964.3	137541	68061.7	247367	37598.2	387399	620322	48091.1	68766.1	161508	156942	254.975	39129.4	136381	96317.8	58716	7065.06	4482.97	228552	292316	6899.76	55087.7	26629.1	59023.1	77448.4	44094.3	124066	128843	4591.99	11354.3	9793.21	18796.5	17438.6
WSOC_pos_531	ESI (+)	116.107	5.005	717750	1.36747e+06	644883	420179	105477	5265.36	72249.3	382129	173997	776525	28104.7	152669	60144.4	1102.28	129422	358808	1.5423e+06	199318	386185	458772	367922	531037	480333	298473	42770.4	385150	131069	83908.9	62572.8	152623	189273	205936	1.92434e+06	1.97583e+06	873151	285899	498097	820109	915145	1.15065e+06	1.52109e+06	460429	866959	3.37615e+06	854219	1.3166e+06
WSOC_pos_532	ESI (+)	116.107	7.522	6853.07	3480.28	2848.86	4356.34	603.425	6152.95	6353.03	5437.44	2764	2791.7	3916.7	1334.35	3389.44	711.573	2331.54	6821.92	4174.79	1867.64	13081.3	8272.71	1798.42	7182.55	5722.13	4027.14	278.977	4245.71	3183.99	1750.29	0	3517.52	1561.01	7107.11	23602.1	4966.09	9482.4	0	3875.78	4866.03	7077.81	6082.17	17364.6	6540.17	4489.77	10031.7	13914	14200.4
WSOC_pos_533	ESI (+)	116.107	4.111	842011	1.3031e+06	464872	597830	363976	98529.1	25537.8	771737	857545	1.64285e+06	972934	840907	167376	8383.58	1.10822e+06	1.14068e+06	1.39532e+06	1.24617e+06	1.82375e+06	1.15072e+06	805000	664081	395272	810083	51293.6	769481	486125	446710	617832	469279	449872	494216	1.58232e+06	529574	1.02596e+06	767198	494408	808134	989073	1.65058e+06	1.56231e+06	624848	477970	294303	631939	876863
WSOC_pos_534	ESI (+)	116.107	10.428	2.88368e+06	2.75761e+06	1.48503e+06	1.87519e+06	3.89049e+06	2.38872e+06	1.37068e+07	1.85208e+06	1.19505e+06	1.69475e+06	1.25673e+06	1.88562e+06	2.49414e+06	1.37698e+06	9.3162e+06	3.34881e+06	3.27047e+06	1.84308e+06	4.73366e+06	4.19886e+06	2.47908e+06	1.61116e+06	1.21866e+06	1.78336e+06	22766	3.15604e+06	2.38306e+06	2.23577e+06	1.0322e+06	2.42562e+06	749966	1.07728e+06	4.54933e+06	580141	742637	3.44589e+06	1.20641e+06	3.41513e+06	866977	3.06528e+06	8.99264e+06	1.7139e+06	782641	953494	1.25087e+06	374651
WSOC_pos_535	ESI (+)	116.143	11.22	120173	142156	24926.6	15669.3	92440.1	53273.4	68425.3	67083.5	62076.8	88365.4	42899.2	52088.1	60567.1	25957.4	50751	52307	145557	38370.5	63727	64703.1	36552.5	41398	69310.8	43853.9	218.903	54624.1	38618.3	38913.9	27282.4	3009.7	23564.3	20091.2	222818	2076.15	64541.8	27761.7	2232.39	135181	316713	299208	2.60209e+06	1.0395e+06	1.96257e+06	367392	2780.53	168148
WSOC_pos_536	ESI (+)	116.143	7.31	6908.84	261639	1809.55	15423.2	0	98591.1	229982	10141.8	27839.4	185790	7037.46	4732.18	19414.1	4429.37	3192.27	3815.66	7033.37	2882.68	6117.98	5526.52	3309.68	5947.13	3834.6	8824.59	305.429	2797.5	2585.25	9305.91	0	3452.52	1728.75	5058.11	140911	7971.73	95297	122097	52735	290916	85392.1	903532	375915	62222.8	854439	4.98257e+06	883376	970074
WSOC_pos_537	ESI (+)	117.018	15.901	18422.2	0	0	8182.42	8466.47	5453.98	46.7897	0	24616.9	0	20523.4	8295.41	5864.88	3364.01	15930.5	15558.8	8220.93	0	0	5352.52	3180.91	7522.76	13301.8	3224.99	316.557	4321.76	10368.9	0	4105.78	5474.06	0	2409.31	67639.3	0	1915.74	32379.9	2976.25	22406.4	23620.8	110947	0	70909.4	56501.3	163066	201303	0
WSOC_pos_538	ESI (+)	117.054	8.906	6.73817e+06	172978	215022	491628	4558.6	1.0315e+06	229775	130424	1.2069e+06	119554	1.06333e+06	679239	1.19622e+06	467389	1.11138e+06	1.19719e+06	449008	418627	632900	210254	135056	717789	365963	56006.7	386.11	83213.5	91579.3	158545	154454	501213	191396	788813	187616	56684.2	119499	383424	667758	619178	1.24607e+06	578263	1.63565e+06	246595	883984	67663.1	1.05138e+06	753706
WSOC_pos_539	ESI (+)	117.055	11.083	913697	307248	156211	826464	478146	951710	139531	39934.2	434146	214094	188567	140477	207823	86507.8	227382	97112.9	700862	168849	292008	1.42213e+06	115387	71477.7	396887	269128	362.097	201563	190318	570369	235836	1.56789e+06	234731	1.21113e+06	537176	45889.9	1.02287e+06	113638	1.7603e+06	356159	224478	964333	462556	474468	1.88482e+06	383847	151113	2.10119e+06
WSOC_pos_540	ESI (+)	117.055	12.316	293962	1.10416e+06	25614.2	581748	235865	446522	244191	97158.6	165960	231790	180433	130889	154423	39047	206070	272696	369855	501817	217290	1.04443e+06	161996	756227	307492	462825	216.31	121274	42.9635	2214.37	191740	1.58509e+06	41169.8	1.11758e+06	586159	70411.8	1.28972e+06	160269	1.29916e+06	247714	972572	344211	3.2475e+06	336529	3.71995e+06	353921	105600	1.9316e+06
WSOC_pos_541	ESI (+)	117.055	9.342	5.09721e+06	541515	71953.8	128292	356233	149566	429958	274797	609815	283523	154354	271564	693612	148491	954919	233969	923656	187216	1.37296e+06	313442	170463	521585	507017	71279	730.001	432770	62517.4	68982	232352	1.26655e+06	75079	109140	517684	152515	105687	69215	187356	82887.7	464050	1.31233e+06	2.15989e+06	779859	2.54202e+06	118116	108719	395789
WSOC_pos_542	ESI (+)	117.055	10.914	911566	1.40342e+06	120425	826464	1.20669e+06	951710	138663	276687	461714	315062	639063	331210	814639	148410	539890	775282	340317	369869	432536	1.42213e+06	372350	586095	555684	257318	362.097	150091	418817	359039	385847	1.01187e+06	291319	1.21113e+06	536924	263969	1.02287e+06	379987	1.74908e+06	534260	1.56402e+06	964333	3.66266e+06	253415	2.07271e+06	116797	95631.5	650036
WSOC_pos_543	ESI (+)	117.057	15.883	1.46664e+06	53567.1	20682.8	28691.6	265305	163902	622.878	138272	358301	105194	190524	34259	68968.7	49257.6	168631	39072.9	245916	17189.7	171766	293014	69829.5	30270.7	577811	121109	169806	25113.6	20310.5	67045.2	111101	290493	103687	62037.5	110544	12606.5	175425	387662	485377	165519	112066	115942	3.86566e+06	194849	210055	27227.4	21200.2	256369
WSOC_pos_544	ESI (+)	117.066	6.263	30144.5	1.69639e+06	1.4253e+06	928727	4277.77	39165.6	52694.8	1.17154e+06	28481.1	1.30664e+06	43012.2	1.37047e+06	1.26662e+06	529439	2.02267e+06	2.31671e+06	4.13e+06	1.09869e+06	3.78091e+06	2.00644e+06	97975.3	1.70384e+06	28765.9	1.25923e+06	2065.37	1.51789e+06	216801	970284	30366.5	111818	12191.8	1.68158e+06	4.4955e+06	940591	1.94029e+06	1.47073e+06	1.04022e+06	1.96405e+06	3.01331e+06	3.98151e+06	1.63116e+06	17706.2	8290.14	78079.8	1.13619e+06	3.2821e+06
WSOC_pos_545	ESI (+)	117.07	10.043	1.01494e+06	385447	216162	337795	904581	1.03375e+06	116310	319364	978709	366101	642369	447875	956676	275014	686174	503024	750512	443291	689095	513417	597409	628404	879727	422178	3545.22	409328	465614	293467	452820	747861	570292	573630	1.66247e+06	517747	944674	368498	358339	497828	853041	1.32702e+06	243960	562236	896044	21941.8	167470	179057
WSOC_pos_546	ESI (+)	117.07	13.654	276051	574781	150068	424038	680060	699537	476344	219682	597067	314034	610593	486802	932042	286256	372124	945266	586402	294183	331337	371322	327081	414438	637889	220286	418.059	184430	95.7598	119.707	343508	193301	221162	400129	1.35408e+06	229199	563615	483043	347197	1.15486e+06	778501	1.25022e+06	225772	928968	224799	228701	351637	668496
WSOC_pos_547	ESI (+)	117.091	10.055	2.31053e+06	2.09882e+06	209083	451807	1.69274e+06	645101	338883	456617	241139	1.07123e+06	201095	204247	265124	137929	253656	308018	1.35951e+06	543522	439119	2.11641e+06	126824	1.06152e+06	703018	599139	892.347	167105	105830	197304	165688	1.98181e+06	59554.4	628749	917792	17211.8	235650	543959	1.45456e+06	1.56686e+06	1.25327e+06	110570	2.96177e+06	288110	716589	281311	432591	924540
WSOC_pos_548	ESI (+)	117.091	11.89	843055	1.70165e+06	310148	645520	898655	1.01274e+06	451430	369897	450591	574791	386867	262568	249151	208406	439323	535280	2.33451e+06	624134	456916	1.10396e+06	220329	994841	650896	352336	6709.85	273274	24.8401	436.608	434516	1.06768e+06	326968	1.01134e+06	3.6235e+06	202116	2.5267e+06	797105	1.87534e+06	1.39679e+06	4.20724e+06	1.58224e+06	6.95855e+06	1.91471e+06	5.07086e+06	1.60828e+06	1.00002e+06	3.68762e+06
WSOC_pos_549	ESI (+)	117.102	5.216	46512.8	104630	43539.3	46430.6	11510.9	8881.24	149284	21780.4	6659.65	80138	19796.8	97334.6	609.906	1927.71	250091	69768.7	91624.1	191662	343888	115507	140597	161823	49244.6	280460	1004.6	169591	168811	93039	319891	52372.7	42945.1	104725	514870	20898.2	17732.1	57510.4	28107.4	93887.1	15479.5	15071.7	52654.8	26028.5	3852.83	205298	4152.87	4581.07
WSOC_pos_550	ESI (+)	117.102	9.088	6.97441e+06	1.06933e+07	4.70756e+06	4.15485e+06	3.90275e+06	7.37147e+06	8.00351e+06	3.63091e+06	7.09819e+06	3.25629e+06	7.37932e+06	1.5408e+07	3.17045e+06	1.45588e+06	3.69913e+06	1.08317e+07	4.21127e+07	6.58592e+06	1.15912e+07	1.81126e+07	4.71586e+06	1.36212e+07	6.92204e+06	4.00129e+06	51709.3	1.68525e+06	5.09105e+06	4.3931e+06	4.89956e+06	7.97196e+06	6.29264e+06	9.7264e+06	7.22384e+07	1.3069e+07	4.52305e+06	9.62977e+06	7.187e+06	1.6392e+07	3.24378e+07	3.18245e+07	4.42173e+07	2.86895e+07	2.78436e+07	5.38861e+06	1.59763e+07	3.81272e+07
WSOC_pos_551	ESI (+)	117.139	4.544	0	0	0	0	513.559	0	100783	0	0	0	0	1086.58	0	0	0	0	2071.59	0	0	1542.86	0	0	0	761.461	0	1019.46	0	0	0	0	0	0	1535.16	0	1151.42	0	0	0	1853.09	0	0	1411.97	0	0	0	1486.94
WSOC_pos_552	ESI (+)	117.139	11.958	4528.24	0	44620.8	0	0	5937.88	12148.3	0	11649.3	0	3117.88	35903.5	0	2165.8	4235.74	79540.6	0	0	37665.2	14498.1	3712.73	4493.91	3985.24	0	0	0	0	91.7984	0	5544.93	0	0	7429.02	0	0	3396.21	0	0	6090.54	7195.61	0	0	0	0	0	0
WSOC_pos_553	ESI (+)	117.958	4.448	42974.4	968.832	5213.06	13206.7	1696.68	821.009	51.3371	4440.33	65489.2	5338.74	23097.9	45228.4	484.284	256.481	37594	4474	14334.3	9561.08	93600.1	41635.1	3547.35	5984.96	6932.86	18171.7	311.434	10128.4	2676.02	13345.1	31835.5	40386.2	53046.2	2286.75	17880.5	664.145	2698.21	49546.3	12439.7	7195.66	67700.5	2146.44	17117.9	47949	31080.7	1145.2	1045.81	1902.53
WSOC_pos_554	ESI (+)	118.05	5.392	437911	1.17055e+06	3.70054e+06	977193	685485	529345	1.66828e+06	1.18299e+06	131667	2.09654e+06	36627.7	769065	402186	7704.48	2.34667e+06	2.36151e+06	3.90807e+06	984153	2.979e+06	1.92026e+06	1.07619e+06	1.24903e+06	300782	1.09274e+06	67925.5	1.10015e+06	185404	73508.1	214904	435910	89018.3	902230	1.51867e+06	396780	145825	912122	163454	81157.2	1.00465e+06	984032	1.1247e+06	171028	97071.1	143257	28465.7	126294
WSOC_pos_555	ESI (+)	118.065	16.006	21532.9	14021.3	3466.24	11297.9	11150.8	23305.3	464.262	11521.5	31122.7	26115.1	4406.27	8343.69	4409.75	2758.87	4333.52	20812.3	35679	8213.84	26746.3	8215.64	4150.56	9637.92	6949.99	1589.65	29745.7	4677.3	9099.2	3792.8	8868.02	14371.5	4721.73	1871.72	6672.1	5418.3	7474.27	132187	2688.7	56341	26263.1	20024.6	5907.04	75164.7	11962.9	1921.08	3458.81	162025
WSOC_pos_556	ESI (+)	118.065	14.32	85446	43751	9274.59	13037.7	31806.9	5780.26	519945	3696.21	43602.7	27939.4	19585.7	15469.2	31223.5	8577.81	30992.9	48646	20658.9	4376.45	71052.8	68328.3	24241.7	9077.32	9738.35	17462.2	242.053	21290.9	7904.12	6698.21	17461.4	31934.5	3962.93	13446.7	51623.9	6384.31	7474.62	109554	30493.1	12833.1	8818.38	30262.6	108971	5372.55	11077.9	39247.7	71930.4	5048.7
WSOC_pos_557	ESI (+)	118.065	13.377	38545.9	11900.2	45919.2	6731.7	80411.2	24067.4	376399	6007.16	26193.4	43378	8287.94	38007	13091.5	9299.05	9934.75	96709	40489	6255.42	63030.6	33838.2	16457	30280.2	15205.3	27726.1	0	19360.2	137.073	0	20630.5	30194.9	18754.5	11418.3	56013.9	12273.8	71873.7	98581	16620.9	65877.1	7173.52	41816.8	54786.3	39025.8	63419.1	31075.3	103996	9172.98
WSOC_pos_558	ESI (+)	118.069	10.4	9806.58	6843.32	4734.48	23958.4	37340	36033.3	471968	19502.6	7625.13	7557.83	11200.7	9108.01	17221.9	17092.2	11786.5	23450.9	12331.5	19194.8	74072.7	20151.7	48159.8	18640.6	38051.6	6411.84	261.934	16410.2	11179	11683.7	8465.38	63415.8	10717.3	14088.9	67157.6	9668.32	31068.5	4228	4668.93	66550.4	55708.8	79714.2	7958.67	11365.1	27600.3	2132.12	7506.12	6390.37
WSOC_pos_559	ESI (+)	118.069	7.947	53693.1	38585.4	8141.99	13214.9	1025.13	31754.9	1.03395e+06	22474.9	20674.1	28155	16754.9	15024.7	10664.2	8054.25	16231.4	13962.4	50016.7	16681.1	19441.3	8108.26	22807.9	48467.8	74183.3	15392.8	215.957	14014.2	30052.5	24836.9	26176.2	26268.9	8917.62	12990.9	10316.2	7146.07	8068.55	33127.5	7060.79	70865.6	48506.3	5284.47	36873.5	25486.4	33878.7	15996.8	12351.2	5428.38
WSOC_pos_560	ESI (+)	118.086	4.251	4.19151e+06	699376	1.14145e+06	454855	794773	164835	27959	793035	2.55192e+06	5.85818e+06	2.44941e+06	2.96317e+06	143974	19100.8	862848	865945	2.86711e+06	2.93325e+06	9.46866e+06	9.27221e+06	2.21421e+06	387878	3.02964e+06	1.08157e+06	175786	1.18457e+06	550721	1.71912e+06	3.46474e+06	1.32864e+06	2.11895e+06	1.2044e+06	3.63785e+06	2.11323e+06	1.00348e+06	2.0824e+06	1.76606e+06	2.68778e+07	4.43725e+06	280999	1.6128e+07	519988	8.05548e+06	433850	1.1317e+06	3.24656e+06
WSOC_pos_561	ESI (+)	118.086	13.611	1.0353e+06	719919	783594	121318	226944	52782.1	29377.2	222821	649411	421414	407208	626335	33305.7	111549	253125	71073	1.37123e+06	330764	1.10023e+06	392869	273683	111257	404780	180328	202.891	146105	133.978	0	142644	549911	100573	106867	1.69283e+06	17861.5	266417	113091	355082	1.66514e+06	475083	767633	3.58106e+06	997894	420689	7967.08	13364.8	170988
WSOC_pos_562	ESI (+)	118.123	4.175	895183	1.11943e+06	355259	489174	273255	135009	386564	1.32275e+06	610633	1.78489e+06	828738	1.16059e+06	454031	7487.35	535903	1.4736e+06	2.17128e+06	820168	1.81405e+06	886838	769225	528554	428285	375932	60359.5	414267	264484	264557	328075	551892	466840	286936	1.3663e+06	485210	2.38256e+06	435360	446237	1.58665e+06	885610	1.09817e+06	735984	674115	952742	272970	280613	399235
WSOC_pos_563	ESI (+)	118.123	5.775	92736	403080	164145	9841.8	68701.6	327675	8327.12	64006.9	76915.6	366692	33681.5	88544.3	207322	7039.75	36531.2	77630	380112	167726	270560	286111	318526	182988	77314.5	57565.4	25071	40849.7	5261.72	39333.3	55885.1	139414	104229	57023.6	337953	249657	1.49517e+06	121935	285211	613880	563588	747822	296522	215529	467138	278127	1.66896e+06	3.01133e+06
WSOC_pos_564	ESI (+)	118.123	5.009	753621	610623	649188	1.57269e+06	611453	116546	841881	1.03255e+06	475608	3.73173e+06	419934	257734	99499.3	1197.35	123465	326520	3.52138e+06	303662	391760	1.55968e+06	1.09059e+06	335944	692699	491447	58480.3	256143	874425	467868	41234.2	184274	1.01258e+06	290319	559233	185230	1.82923e+06	225792	436083	811139	990437	1.49356e+06	1.50208e+06	160164	947948	687553	71719.8	45204.7
WSOC_pos_565	ESI (+)	118.943	4.422	1.17332e+06	278411	329220	247416	151757	95707.1	37591.5	320608	990306	496932	708736	51023.8	51626	15655	326539	636360	171424	315335	1.61315e+06	1.37041e+06	452872	365244	406156	335957	65960.4	394702	591057	834735	427232	818655	810063	367973	623046	4955.51	389455	821455	580276	754998	701968	250628	441786	905016	1.33321e+06	297235	580499	567367
WSOC_pos_566	ESI (+)	118.943	5.58	554128	89295.5	50028.2	83905.3	242960	275189	97832.5	148826	656282	222453	464180	447890	587722	101381	240134	87204.1	328774	160827	1.76195e+06	453680	174181	288134	321870	54197.7	25686.4	144223	223317	224157	372722	166262	333285	259835	594660	42818.4	51882.2	254243	94020.6	96465.3	235149	326972	134095	328022	799439	87299.2	319680	339798
WSOC_pos_567	ESI (+)	118.979	18.186	3.30224e+06	1.52488e+06	341044	551447	453196	531020	208590	341225	7.33665e+06	86440.5	1.00269e+06	851026	535056	162091	620815	528112	1.23729e+06	1.11939e+06	4.0243e+06	952084	548839	425346	869910	327304	97829.1	282469	372851	824326	1.25596e+06	2.13849e+06	2.3134e+06	304356	2.87866e+06	1.08325e+06	94127.9	1.01966e+06	338045	1.93042e+06	2.89349e+06	966929	646752	1.89173e+06	4.70537e+06	186035	693120	659566
WSOC_pos_568	ESI (+)	118.979	20.384	1.04688e+06	1.34446e+06	261673	505097	451736	192591	31647.1	84203	4.71254e+06	312432	1.59088e+06	1.30653e+06	381614	29639.7	432833	364025	433404	3.1746e+06	7.13576e+06	415024	373382	94335.8	1.12752e+06	178560	233311	153833	291946	412647	1.57515e+06	1.42087e+06	1.12488e+07	166528	2.58453e+06	118154	261067	1.01955e+06	69558.4	2.61922e+06	5.75572e+06	961283	544995	3.71576e+06	3.9831e+06	79803.7	263061	1.08973e+06
WSOC_pos_569	ESI (+)	118.979	5.563	160504	41798.1	80461.7	87170.9	60944	206040	39045.1	49967.7	99306.9	206865	256214	150368	262827	75561.8	51723.1	56644.1	75077.1	169015	576222	123292	266960	153987	171252	109521	18472.6	27577.9	183510	153025	119273	66816.2	103282	84175.2	517499	26439.7	88568.9	120421	58803.7	169658	229160	63580.9	364233	361303	386576	60022.3	106101	156607
WSOC_pos_570	ESI (+)	118.979	21.152	1.89361e+06	654364	310309	384344	339466	364350	113224	374579	6.70692e+06	325839	769019	1.89231e+06	280897	75974.4	332610	366949	229583	1.68576e+06	4.77256e+06	426847	1.03907e+06	298083	842505	455250	158590	130086	280292	329392	738222	2.28291e+06	4.05e+06	215635	1.41543e+06	122318	445271	823887	374427	1.03983e+06	2.44313e+06	866923	1.11116e+06	3.36241e+06	3.71929e+06	150642	477322	271415
WSOC_pos_571	ESI (+)	118.979	19.602	1.68554e+06	898648	244488	539976	741071	105729	86296.9	373597	5.30698e+06	520004	1.39197e+06	919862	770063	155901	118722	434843	226150	2.25195e+06	7.95635e+06	714669	771657	360817	1.16358e+06	258293	98407.1	88984.2	819833	540332	839702	2.67346e+06	5.41984e+06	119667	2.42988e+06	458210	689725	1.05531e+06	423053	1.05305e+06	5.92387e+06	749563	1.22139e+06	2.79348e+06	1.12477e+06	309458	592221	1.46157e+06
WSOC_pos_572	ESI (+)	118.979	20.232	2.04117e+06	1.34446e+06	323029	464320	707967	329688	82365.4	272689	8.051e+06	363764	1.59088e+06	1.79494e+06	334018	108282	555154	427243	1.19178e+06	348098	5.58645e+06	845833	853084	416943	701146	194238	233311	185504	633757	527005	1.5439e+06	1.42087e+06	7.25724e+06	70452.4	2.53118e+06	506939	315304	1.09954e+06	296138	2.61922e+06	6.02025e+06	253859	1.18967e+06	3.90464e+06	3.9831e+06	209500	581530	1.4458e+06
WSOC_pos_573	ESI (+)	119.034	5.243	4.20756e+06	1.43101e+06	889507	769892	382994	171680	939503	1.29484e+06	4.81109e+06	1.2446e+06	718747	956716	212747	44774.1	1.7003e+06	3.26805e+06	3.13248e+06	989522	2.77248e+06	1.39025e+06	1.08622e+06	2.79704e+06	3.53915e+06	1.3312e+06	40410.1	1.72467e+06	1.52904e+06	2.00668e+06	852377	4.86974e+06	375620	1.23364e+06	4.71822e+06	1.6136e+06	4.65335e+06	1.20663e+06	936895	548685	4.07993e+06	6.22367e+06	2.55852e+06	3.80759e+06	1.10641e+06	289693	302517	2.43421e+06
WSOC_pos_574	ESI (+)	119.034	6.059	5.00442e+06	1.87508e+06	346482	1.02175e+06	466650	1.09562e+06	1.09147e+06	664410	1.89465e+06	1.1165e+06	655759	896850	1.564e+06	640917	1.42898e+06	1.72479e+06	1.55323e+06	336686	1.16281e+06	651652	396422	997543	1.50758e+06	584123	52474.6	1.04217e+06	1.43711e+06	687835	959188	2.79631e+06	766470	958541	4.32031e+06	196485	1.49702e+06	505650	732387	865271	1.46735e+06	3.39824e+06	1.9304e+06	2.619e+06	4.26111e+06	554858	4.67045e+06	2.70748e+06
WSOC_pos_575	ESI (+)	119.049	9.096	1.70554e+06	533384	2.03829e+06	2.27611e+06	5.63017e+06	3.29502e+06	2.26057e+06	2.44393e+06	2.50168e+06	2.05999e+06	2.67518e+06	2.52158e+06	5.90249e+06	1.5506e+06	3.66212e+06	3.4088e+06	2.89167e+06	847453	4.69771e+06	4.38248e+06	1.98881e+06	1.30789e+06	2.07232e+06	1.39061e+06	6920.17	1.29397e+06	1.49641e+06	1.02187e+06	1.04949e+06	1.97271e+06	615825	1.32967e+06	1.29509e+06	256012	798124	996984	658775	355684	843916	1.0675e+06	160121	220195	266191	72554.4	61333.4	284989
WSOC_pos_576	ESI (+)	119.049	11.636	737059	885851	1.14739e+06	1.82504e+06	8.94348e+06	4.05572e+06	1.07769e+06	2.70883e+06	2.63423e+06	2.70509e+06	3.57052e+06	3.09229e+06	8.32516e+06	2.48985e+06	5.72021e+06	5.67006e+06	1.55714e+06	565908	2.7484e+06	1.79732e+06	819167	431076	380979	560650	2160.26	719935	11.6752	168562	542307	576380	320544	580410	935092	110207	384107	357552	200791	487930	467622	719814	241461	160463	226850	84746.6	109171	173574
WSOC_pos_577	ESI (+)	119.049	14.833	824014	545860	0	1.19983e+06	2.76664e+06	1.19797e+06	0	685484	2.27793e+06	502060	1.547e+06	1.17597e+06	1.68035e+06	503622	1.21904e+06	1.0779e+06	1.48322e+06	250579	4.72377e+06	2.66653e+06	580818	252778	606748	476270	3693.36	425927	324594	212148	354678	659020	144280	302925	312647	67858	32157.9	284446	208015	316517	188431	458800	150309	236314	161559	36476.8	31286.8	67063.8
WSOC_pos_578	ESI (+)	119.049	10.211	3.4606e+06	3.18717e+06	4.97379e+06	6.75089e+06	1.58113e+07	1.03826e+07	4.67102e+06	8.62184e+06	9.30401e+06	5.5332e+06	9.46311e+06	1.02951e+07	2.20653e+07	6.4651e+06	1.22639e+07	1.52644e+07	6.07657e+06	2.14133e+06	1.65764e+07	9.95064e+06	4.01639e+06	2.05039e+06	2.28426e+06	1.87848e+06	21172.6	2.72883e+06	2.00621e+06	1.7649e+06	1.70983e+06	3.64522e+06	1.22368e+06	1.81898e+06	1.6528e+06	263827	1.01335e+06	1.8093e+06	663721	838722	1.20241e+06	2.12019e+06	588603	430780	576509	93604.6	192855	144140
WSOC_pos_579	ESI (+)	119.06	6.731	3.49139e+06	3.78063e+06	1.78329e+06	3.23147e+06	245517	5.33475e+06	7.85238e+06	4.64427e+06	3.41315e+06	5.26125e+06	3.77724e+06	5.01289e+06	7.1493e+06	3.73696e+06	6.61729e+06	4.66305e+06	3.27076e+06	2.96398e+06	6.26413e+06	3.70424e+06	2.6103e+06	2.18482e+06	1.3933e+06	3.84475e+06	158041	5.21761e+06	3.42279e+06	3.4073e+06	3.16495e+06	1.91557e+06	1.15168e+06	2.01433e+06	3.33511e+06	294470	435239	2.56705e+06	826522	3.79977e+06	783756	2.94611e+06	1.92596e+06	1.43599e+06	1.86883e+06	601322	663167	246093
WSOC_pos_580	ESI (+)	119.06	4.889	281401	2.4768e+06	77301.3	236587	339941	140194	3.27273e+06	1.87934e+06	591878	1.24841e+06	1.08103e+06	1.67429e+06	198664	29120.5	1.24588e+06	1.38855e+06	485194	715769	200954	1.44353e+06	615444	67866	169639	657890	87725.5	1.05793e+06	484658	612332	268546	37361.1	112333	317692	356746	24654.5	133538	2.46941e+06	871566	1.00986e+06	144859	1.46512e+06	1.70594e+06	544177	642668	607128	1.21163e+06	50801.1
WSOC_pos_581	ESI (+)	119.061	4.439	3506.04	1.08151e+06	210571	683700	95387.2	20162.3	318.806	549364	1355.44	316437	4201.26	1.1415e+06	72246.4	39756.6	984190	598325	429577	452289	791704	765557	344787	164721	4768.84	192273	20698.4	500870	219236	11369.3	15790.1	7614.97	6949.54	165235	1.39156e+06	45963	15682.8	1.39503e+06	596709	740297	84545.4	731084	1.12815e+06	46620.1	3666.26	639004	939816	1306.24
WSOC_pos_582	ESI (+)	119.061	5.596	10478.4	1.05841e+06	40808.2	352860	20656.6	246372	1.66633e+06	506676	4759.77	265120	335585	638699	164002	156258	455421	395034	1.26912e+06	295781	356287	1.02707e+06	472940	304784	10377.3	339217	29559.5	589900	697765	421612	904.181	18532	63728.8	48062.5	227063	8450.61	101171	863810	490061	721237	222707	642820	714902	6675.47	552091	419755	160595	3021.8
WSOC_pos_583	ESI (+)	119.061	7.351	24984.7	36788.7	4909.41	23883.8	4431.83	11475.7	1.7038e+06	232885	31036.7	351307	14812.7	218087	180641	37283.9	150730	315908	65113.1	54962.8	233285	522314	13107	23572.9	18845.1	49829.2	402.991	68108.5	23084.3	52864.9	18006.2	43167.7	4139.08	16292	378380	6095.68	8972.85	30420.4	9652.87	80837.9	18766.2	74802.9	7152.66	14928.5	17913	5261.73	89797.1	6487.97
WSOC_pos_584	ESI (+)	119.07	16.251	4553.6	5139	37941.2	11906.5	96380.6	0	314.943	3474.28	13154.3	0	2460.86	2524.73	4004.9	1348.61	2418.07	0	8839.47	0	6237.21	1565.86	0	0	3603.72	1209.87	2060.85	2805.83	0	11640.3	3441.16	29758.6	3293.81	2041.72	0	0	0	2676.81	5541.76	0	8617.5	0	4569.83	3650.19	4509.21	0	2489.58	275588
WSOC_pos_585	ESI (+)	119.085	14.881	3.32825e+06	2.33074e+06	2084	1.12026e+06	2.12421e+06	2.03926e+06	148.916	1.165e+06	683995	1.85781e+06	1.7929e+06	1.34692e+06	2.60505e+06	859816	1.49669e+06	495025	4.85283e+06	1.22781e+06	2.80245e+06	2.62478e+06	3.17191e+06	1.7356e+06	2.33082e+06	1.13799e+06	5204.6	1.12417e+06	674418	1.55683e+06	1.31156e+06	2.48181e+06	1.88225e+06	1.64255e+06	6.66809e+06	1.30529e+06	2.64034e+06	2.00978e+06	1.28238e+06	6.24362e+06	4.00593e+06	4.6465e+06	4.66002e+06	5.40004e+06	4.23883e+06	578136	800824	3.74372e+06
WSOC_pos_586	ESI (+)	119.086	12.391	3.02955e+06	1.8346e+06	1.40223e+06	1.34184e+06	1.03653e+07	1.59407e+06	4.65072e+06	956135	1.89215e+06	1.04307e+06	1.30319e+06	1.41218e+06	5.09225e+06	729316	1.66496e+06	1.20474e+06	1.01787e+07	971219	5.13629e+06	2.41166e+06	1.48589e+06	2.39015e+06	1.86189e+06	1.38939e+06	3929.88	903607	1558.9	1866.48	936501	2.65164e+06	1.20679e+06	1.86198e+06	6.85038e+06	1.68603e+06	2.8534e+06	1.32532e+06	1.50272e+06	3.39469e+06	8.39885e+06	5.44658e+06	7.61697e+06	2.28838e+06	7.43355e+06	1.85608e+06	968709	1.48995e+06
WSOC_pos_587	ESI (+)	119.086	9.537	6.01184e+06	4.52049e+06	1.60572e+06	2.12219e+06	2.16293e+06	2.53998e+06	723330	2.40755e+06	2.10646e+06	2.54984e+06	2.40848e+06	2.01856e+06	2.56502e+06	371589	1.65561e+06	1.33672e+06	3.13948e+06	1.64705e+06	3.69446e+06	3.96282e+06	974861	3.69035e+06	2.68995e+06	1.95598e+06	52451.1	2.13547e+06	764506	853595	1.31813e+06	4.28525e+06	1.58856e+06	1.43721e+06	7.50504e+06	2.16401e+06	3.28417e+06	1.99535e+06	1.47397e+06	6.82995e+06	7.56402e+06	850272	4.21129e+06	1.90975e+06	4.39949e+06	446185	641505	1.66209e+06
WSOC_pos_588	ESI (+)	119.086	11.01	5.554e+06	4.34767e+06	3.36191e+06	3.31704e+06	4.97536e+06	3.77584e+06	2.83721e+06	2.48772e+06	2.48961e+06	2.96776e+06	1.9172e+06	2.07936e+06	3.26301e+06	1.08932e+06	2.62563e+06	2.87016e+06	6.73482e+06	2.11495e+06	8.12984e+06	4.73478e+06	2.2408e+06	2.86828e+06	3.25792e+06	2.35798e+06	24884.5	2.32294e+06	1.76653e+06	1.63823e+06	2.28173e+06	3.46394e+06	1.92007e+06	4.0473e+06	1.67459e+07	4.29215e+06	1.00026e+07	4.76682e+06	3.01252e+06	8.11143e+06	1.34149e+07	1.39304e+07	3.86718e+06	2.79758e+06	3.28919e+06	738774	1.84018e+06	2.15237e+06
WSOC_pos_589	ESI (+)	119.086	8.89	9.96413e+06	1.0987e+07	4.57364e+06	888220	2.30204e+06	2.55592e+06	1.09555e+06	2.35942e+06	2.49221e+06	2.26293e+06	3.12458e+06	1.3214e+06	2.77817e+06	142325	1.17787e+06	354643	1.44766e+07	2.30393e+06	4.21077e+06	2.69858e+06	1.441e+06	1.4978e+06	2.10674e+06	243087	11406.8	580205	931360	587644	1.23501e+06	2.69229e+06	1.19335e+06	838208	2.96105e+06	952464	2.02486e+06	1.09469e+06	1.00323e+06	2.58412e+06	3.33234e+06	2.82515e+06	7.17203e+06	2.24617e+06	5.12565e+06	2.60525e+06	162949	2.5524e+06
WSOC_pos_590	ESI (+)	119.086	11.664	6.13382e+06	4.16999e+06	2.39332e+06	1.62609e+06	4.63003e+06	3.44884e+06	3.95812e+06	2.78055e+06	494645	1.93934e+06	2.00394e+06	2.31678e+06	2.10017e+06	740480	405837	2.66623e+06	6.95654e+06	1.1722e+06	4.55351e+06	5.28488e+06	2.48343e+06	2.58531e+06	5.13361e+06	1.30143e+06	11798.7	1.05403e+06	168.983	214.544	1.88581e+06	719945	1.59237e+06	1.8715e+06	6.55988e+06	2.22236e+06	2.97063e+06	2.84324e+06	1.76576e+06	3.83238e+06	5.2263e+06	4.96479e+06	3.78256e+06	2.96236e+06	4.14815e+06	724790	1.2042e+06	2.04321e+06
WSOC_pos_591	ESI (+)	119.107	17.435	314.46	0	0	1912.98	3901.78	4089	7646.1	1833.04	2306.51	0	2212.28	0	1089.24	0	0	1903.99	0	1189.42	4462.73	0	0	0	0	0	0	842.389	0	635.715	2201.72	3290.98	1755.56	0	2485.97	0	0	0	0	5010.61	6020.66	0	5417.89	0	3654.56	0	3221.61	0
WSOC_pos_592	ESI (+)	119.291	16.948	9321.65	0	0	0	6022.72	5220.09	0	2520.45	0	0	0	0	3035.03	0	0	4272.89	7919.67	0	0	1074.62	0	0	0	0	0	0	0	3865.28	0	0	1917.5	3832.36	0	4530.67	1719.58	1956.31	1069.49	0	0	0	11146.6	3427.27	3783.83	2471.21	0	0
WSOC_pos_593	ESI (+)	119.96	4.155	167633	39298.8	50014.6	378.555	21353.7	249.535	13936.9	4247.92	2308.14	19080.9	2520.98	2516.51	117.128	0	12333.7	739.592	79200.7	8628.19	1527.81	11686.3	2915.19	4437.66	10034.8	3325.87	741.149	25394.8	37350.1	6548.6	1445.14	4563.21	2745.53	1302.35	2602.78	12320.4	13452.9	29398.5	30918.6	4619.04	50645.2	3507.58	107488	6103.14	8647.48	10268.8	231.598	107259
WSOC_pos_594	ESI (+)	120.044	11.211	1.66361e+06	134440	226355	306037	524630	567354	509633	390783	359257	286715	394800	342678	475943	361132	614789	482340	193083	128796	364299	516811	534333	123956	197343	179603	0	350717	328740	185705	147248	381340	84613.9	203083	126497	678054	38180.9	2.61477e+06	362609	351510	63261.7	667300	180911	319285	13983.3	1444.65	1935.12	23609.5
WSOC_pos_595	ESI (+)	120.044	11.908	569607	99819.5	252007	172486	1.52951e+06	855269	315157	619991	413305	791018	531094	660348	1.55851e+06	1.10085e+06	1.63291e+06	1.2398e+06	350143	424400	1.29305e+06	795237	644651	354232	390205	810380	1734.11	1.07666e+06	117.96	524.186	495198	607357	154617	574835	27467.8	131190	19862.6	65086.3	224736	522138	104209	532641	33399.5	109858	33090.9	17011.1	37311.4	9068.19
WSOC_pos_596	ESI (+)	120.045	4.401	109297	133332	141759	573157	9969.45	5846.71	289.934	90385.6	446388	77338.9	227456	439989	16035.8	4666.02	442935	516562	109918	67326.1	497473	423288	191674	56046.5	40647.9	175274	4841.2	57263.8	81995.5	91140	51892.1	129474	80888.4	76979	517369	5384.79	25837.8	68333.7	48253.7	180740	54257.6	63283.8	85528.5	102954	148682	7576.08	602885	82098.5
WSOC_pos_597	ESI (+)	120.045	10.139	1.26377e+06	544991	690389	1.52692e+06	4.68227e+06	2.67337e+06	1.28513e+06	2.31331e+06	1.58266e+06	2.62819e+06	2.92746e+06	2.10219e+06	4.67989e+06	1.94487e+06	3.67056e+06	2.91446e+06	1.12253e+06	804526	2.76277e+06	1.85917e+06	1.13814e+06	399619	380151	1.04764e+06	2437.86	1.84181e+06	1.57531e+06	1.70161e+06	1.49772e+06	408085	520717	1.27674e+06	2.27346e+06	111231	178199	2.68123e+06	488154	6.68866e+06	1.53486e+06	5.96927e+06	1.81842e+06	1.89257e+06	301480	302480	763897	45507
WSOC_pos_598	ESI (+)	120.045	12.863	984214	580148	803953	1.10046e+06	1.75377e+06	1.36257e+06	540472	520225	1.04727e+06	1.67307e+06	997726	1.40416e+06	1.89388e+06	995160	2.18937e+06	1.22968e+06	821405	276091	834553	839300	371864	348041	349940	397358	405.296	472713	0	0	197706	136156	129482	363999	1.73285e+06	68462.3	99502.8	1.91174e+06	296145	8.83874e+06	1.93756e+06	4.26238e+06	1.79384e+06	1.05492e+06	164048	47450.4	46686.6	116580
WSOC_pos_599	ESI (+)	120.081	12.118	260189	124429	178274	185209	217756	102058	1.21785e+06	232037	127417	163909	118151	208831	225916	34396.2	139714	257818	985934	226483	460184	162019	297877	257300	381001	203377	653.703	121601	31.6831	87.1101	313534	250447	66648	85785.7	887668	179852	691239	276938	270384	824412	839393	371068	595945	416382	222539	142717	224145	97383.8
WSOC_pos_600	ESI (+)	120.081	6.405	1.36258e+06	745566	452518	769154	152106	1.03638e+06	957116	1.09567e+06	1.95693e+06	728663	1.66497e+06	1.44685e+06	504806	358668	2.1686e+06	2.63488e+06	1.05021e+06	653167	1.73687e+06	1.13511e+06	816985	531940	766500	369367	30953.1	291648	465648	93927.9	122434	87859.3	874928	392457	1.43764e+06	65751.7	53979.4	1.13025e+06	342207	2.22599e+06	64166.2	1.02827e+06	170227	274306	202887	8014.46	503471	51453.5
WSOC_pos_601	ESI (+)	120.081	4.852	278729	44634.6	199472	177511	98506.2	16733.2	88930.1	73540.3	195132	68447.4	159383	330094	61883	7807.94	128942	277182	639804	166099	1.10328e+06	575992	340312	88161.5	157801	323681	21469.4	321640	176414	265169	150820	322711	159370	378122	664154	581733	768196	384325	342298	502229	1.6545e+06	2.21084e+06	293627	299587	626237	17609.7	191386	43054.4
WSOC_pos_602	ESI (+)	120.081	5.804	160860	283589	614688	1.16221e+06	278634	314438	1.23026e+06	524109	608677	299761	881846	1.19751e+06	1.16166e+06	431216	1.40218e+06	1.5781e+06	1.0042e+06	400178	2.88699e+06	1.00866e+06	926335	113470	129791	84152.9	47493.3	461220	256988	37497.9	121971	330814	68518.1	215852	282418	179076	85871.1	566295	29421.3	366762	244747	301802	44663.4	127695	69446.3	17415.9	1.2671e+06	38941.6
WSOC_pos_603	ESI (+)	120.089	14.092	294565	323090	170685	137387	674593	340472	330156	107550	332798	154553	113097	180079	362148	74510.9	300340	302661	263581	124668	392426	86032.7	325981	193580	101508	78240.1	224.62	232336	62210	54561.8	244395	409579	118003	102297	209965	158804	276082	292811	32958.7	483057	328274	638031	375276	451058	593610	92373.7	132044	208948
WSOC_pos_604	ESI (+)	120.089	10.859	372157	448960	97997.7	213815	833813	307172	357163	209809	340032	310538	79813.7	214754	290290	138836	219616	309489	643820	244920	274121	988654	138910	373707	193179	70508.5	657.143	288066	230865	245475	216309	395843	251077	46774.4	746588	130131	386464	222547	213026	448913	55256.4	657633	395298	450571	140520	197838	308650	168357
WSOC_pos_605	ESI (+)	120.102	4.177	105298	82565.6	9286.34	6002.56	66504	18870.9	22788.4	95415.6	113934	16235.5	92142.4	10860	20302.5	479.727	5440.16	3235.96	1862.54	303704	31112.2	1631.71	6723.17	6504.75	16585	2241.1	2830.43	7936.77	58549.2	20781.4	84718.2	8825.23	61373.8	1897.16	54555.9	3167.74	20247.6	45915.1	3309.05	54836.2	52969.1	54974.1	37663.2	27236	78380.6	1836.46	1264.58	5707.59
WSOC_pos_606	ESI (+)	121.007	5.6	745667	110986	32609.3	47770.6	38592.8	210558	64770.2	105368	309676	227296	328225	202116	469558	730599	520916	838759	233329	317768	850582	161822	193578	181193	429407	116941	6634.97	141575	245353	88624.4	229200	324532	130392	70613.8	257889	179662	129761	174023	73347.2	226732	118800	120967	343574	331524	102549	29679.1	55598.5	326042
WSOC_pos_607	ESI (+)	121.008	4.797	642100	52892.6	104247	116498	24697.3	12098.6	95838.8	49442.9	181037	258169	160889	568276	111654	69076.8	1.06914e+06	1.261e+06	1.11834e+06	150921	906978	152440	76502.6	248529	604367	175264	15686.8	166513	421655	156446	57978	431115	37239.2	90103.5	900843	256904	129974	187772	115825	346211	297601	98714.4	186670	132837	511793	71280.7	145330	548842
WSOC_pos_608	ESI (+)	121.008	6.349	255880	60669.1	111684	51821.6	4919.73	115070	38542.6	125489	98322.2	134974	300496	263445	899290	1.15334e+06	270293	394576	997311	150443	361189	435112	125633	60016.1	472240	88663.1	5291.97	70362.1	146670	278483	120819	457367	215963	155394	280355	51271.4	72229.7	163115	61580.8	85044.6	134456	79625.7	135754	235615	272322	24017.8	62395.6	895628
WSOC_pos_609	ESI (+)	121.028	16.96	2.33992e+06	1.10644e+06	822115	502995	1.55802e+06	847341	424703	579968	1.36791e+06	793353	998166	682202	924889	358872	1.01475e+06	821684	2.24213e+06	653841	2.79227e+06	1.73076e+06	869122	734695	1.44435e+06	631707	759228	569384	954009	780757	1.04239e+06	2.40979e+06	658196	680422	2.54833e+06	332593	605371	935060	668881	1.24577e+06	1.51674e+06	1.01221e+06	2.17674e+06	965943	1.61173e+06	268213	466891	1.17412e+06
WSOC_pos_610	ESI (+)	121.028	14.321	652753	356288	366269	548216	1.27776e+06	659704	445474	456331	830493	569477	698153	629669	941135	482502	997297	666840	715195	458405	2.07085e+06	1.06266e+06	548334	480037	478784	323059	590.811	447600	424705	336801	396059	674592	403948	345717	620466	143192	254923	260451	223291	380651	291497	737672	355027	284304	120688	31018.5	89999.2	140761
WSOC_pos_611	ESI (+)	121.028	19.687	192036	38598.6	47592.7	37147.3	81155.9	48671.6	42560.1	19859.4	12645.1	86415.6	161439	40558	92820.3	65801.2	125566	67571.5	67310.4	49250.2	123729	69970.5	50323.8	37148.3	61559.2	57910.9	32147.5	80864.9	4804.23	71045.7	9299.67	15082.9	17755.3	31039.7	66264.1	9715.68	48682.3	28048.6	10402.2	53821	38783.6	54036.6	63797.8	26129.6	20027.5	5162.4	9848.04	64718.8
WSOC_pos_612	ESI (+)	121.028	15.684	229661	228460	171.42	63959.4	439725	158918	0	164195	260586	155280	206746	187570	244827	117405	304679	216688	506980	112990	413576	258267	136798	145422	105559	118665	220.2	146453	40418.2	86094.9	140906	206724	95134	123414	385298	60024.2	95694.2	134562	66985.3	179526	135284	248853	198105	126356	213652	85674.3	52157.6	64300.3
WSOC_pos_613	ESI (+)	121.029	11.334	78450.1	181552	208013	144706	1.08802e+06	234281	69380	107255	1.03958e+06	113396	949017	553273	1.03977e+06	511775	1.16849e+06	934856	228111	203603	393187	221045	320305	170034	145015	163041	760.171	439335	188787	414282	478311	472261	190866	150981	532110	45005.6	127128	164998	40357.1	1.3366e+06	49963	280446	122260	51507.9	274983	44145.2	10690.1	13582.7
WSOC_pos_614	ESI (+)	121.04	4.589	47825.5	144637	851554	417559	47100.4	21705.5	543398	234754	3291.94	200058	16992.4	97387.6	73333.5	9749.27	293800	290926	157065	701571	4.6221e+06	1.71706e+06	503619	232678	156821	198467	16083.2	267435	15798.5	6739.3	52456	26650.9	19544.7	95739.1	267193	8177.65	732033	38855.4	249204	45747.1	57610.5	203304	84725.6	23075.4	38393.8	1263.9	12208.2	1784
WSOC_pos_615	ESI (+)	121.065	9.992	3.15967e+06	6.25468e+06	673930	616521	2.20025e+06	2.55767e+06	1.79858e+06	1.73782e+06	2.16988e+06	3.68248e+06	1.80341e+06	1.31682e+06	1.16802e+06	500289	1.0621e+06	1.93394e+06	2.88613e+06	1.79246e+06	4.69385e+06	2.83609e+06	1.24704e+06	479920	2.68534e+06	292941	4551.18	868782	951793	188104	1.99461e+06	3.62122e+06	890202	287639	2.66228e+06	1.87116e+06	2.15835e+06	2.42542e+06	1.02067e+06	5.60874e+06	2.63319e+06	7.83785e+06	1.81819e+06	1.90202e+06	4.40015e+06	595008	290525	767608
WSOC_pos_616	ESI (+)	121.065	14.174	1.77337e+06	3.56054e+06	305788	314977	1.61173e+06	1.12271e+06	296666	217999	600932	532063	536352	300810	1.50975e+06	229594	481286	1.40802e+06	3.0015e+06	518488	1.65671e+06	1.0716e+06	768810	676910	1.37304e+06	335562	6386.41	536675	398491	407892	1.54645e+06	718963	881702	892882	347553	740914	635158	625235	415658	943041	1.03268e+06	1.10963e+06	717580	3.69823e+06	3.89196e+06	271385	508301	1.84157e+06
WSOC_pos_617	ESI (+)	121.065	11.17	3.40231e+06	1.00501e+06	597812	1.08933e+06	4.72087e+06	1.5008e+06	2.50195e+06	971825	1.58357e+06	869194	548050	254281	1.51476e+06	673872	1.87648e+06	305316	6.74919e+06	1.16205e+06	2.15234e+06	1.56696e+06	1.02783e+06	1.28968e+06	2.04754e+06	1.04124e+06	8639.41	1.05702e+06	764227	617858	863664	1.823e+06	1.4196e+06	520798	2.42226e+06	892947	493055	952892	646079	1.31241e+06	5.44827e+06	3.58027e+06	4.84034e+06	1.31185e+06	2.28896e+06	481974	1.84333e+06	661207
WSOC_pos_618	ESI (+)	121.065	17.903	942098	1.38774e+06	593596	642266	1.49471e+06	655923	1.05575e+06	568306	2.06767e+06	869023	706511	709098	905764	267901	957773	992424	1.84871e+06	512485	1.82751e+06	1.5805e+06	1.12236e+06	881828	1.32073e+06	669393	881669	619280	434952	447697	185155	783606	255670	654280	3.54667e+06	482870	1.33167e+06	640776	792230	1.86608e+06	1.80817e+06	1.4162e+06	1.48098e+06	458268	627169	315079	504630	96394.2
WSOC_pos_619	ESI (+)	121.065	7.916	3.49368e+06	2.02204e+06	1.79859e+06	206645	21088.5	377521	1.44712e+06	616714	1.59181e+06	1.70757e+06	184920	326564	2.42401e+06	127641	289993	789345	467654	142463	1.37813e+06	1.11149e+06	1.53775e+06	330649	2.837e+06	1.89887e+06	42929	1.83273e+06	169251	1.59007e+06	452428	2.83276e+06	1.3563e+06	2.70545e+06	7.17137e+06	1.5335e+06	4.94882e+06	3.68932e+06	2.60641e+06	5.79319e+06	8.41354e+06	5.23846e+06	1.28009e+06	3.12521e+06	8.16335e+06	125071	277808	309857
WSOC_pos_620	ESI (+)	121.065	7.234	510564	696866	313994	240768	31739.2	716389	650919	251309	490935	251455	548200	265408	456961	257041	228655	185454	545231	111481	447819	155576	286284	360014	296232	1.61522e+06	10910.7	63118.9	67944.9	121794	158107	575193	506097	596838	3.38453e+06	84729.8	748233	2.81398e+06	519518	5.55727e+06	196354	1.82945e+06	343372	126065	885543	48832.3	88283.7	217709
WSOC_pos_621	ESI (+)	121.068	18.516	1.72208e+06	352662	188501	196987	1.20164e+06	217034	386936	127246	1.46171e+06	425592	1.26148e+06	414041	98441.4	210229	381175	239738	1.20946e+06	205331	1.76503e+06	131332	565838	125025	952891	213592	866663	174653	301637	753146	761808	1.20265e+06	988231	66303.4	1.85552e+06	2.40572e+06	92578.5	87766.4	391500	685571	1.52291e+06	1.15364e+06	810568	1.63508e+06	1.58703e+06	46245.7	55413	752351
WSOC_pos_622	ESI (+)	121.101	14.991	7.44609e+06	6.00656e+06	1901.13	2.68887e+06	8.02259e+06	2.00778e+06	0	3.89084e+06	921693	676811	5.03951e+06	4.94297e+06	4.07653e+06	632684	4.59104e+06	5.9519e+06	1.23014e+07	932664	9.19627e+06	6.38828e+06	2.76907e+06	2.79484e+06	2.50754e+06	2.86192e+06	51335	2.30656e+06	902305	837009	3.12546e+06	4.13108e+06	2.20656e+06	2.57711e+06	6.21244e+06	1.48931e+06	3.19505e+06	3.72551e+06	2.42152e+06	6.24768e+06	8.7031e+06	4.17879e+06	1.12583e+06	3.26322e+06	3.61472e+06	1.27626e+06	3.11772e+06	5.17229e+06
WSOC_pos_623	ESI (+)	121.101	18.867	323930	237926	188461	44994.2	240885	245684	410147	144900	527198	276534	272156	117392	68326	76786.4	53727.5	193468	220434	23116.2	251487	264072	106837	167936	257740	92046.2	439645	114592	189271	107244	98443	294639	113078	184794	166507	101892	75528	148544	173801	560001	189474	476612	153258	348241	222406	12005.3	27813.8	177042
WSOC_pos_624	ESI (+)	121.101	11.545	4.95922e+07	9.43285e+06	1.79267e+07	1.20211e+07	1.77876e+07	1.44753e+07	2.00241e+07	9.62397e+06	1.1838e+07	6.95246e+06	1.91775e+07	1.65372e+07	8.13884e+06	1.85853e+06	7.60214e+06	1.69119e+07	2.60261e+07	3.20078e+06	2.3729e+07	2.33465e+07	9.3721e+06	4.4828e+06	1.50671e+07	1.22436e+07	264188	5.69193e+06	446.377	1.17301e+06	9.20473e+06	1.22391e+07	2.39683e+06	1.24969e+07	1.41868e+07	4.5186e+06	7.24903e+06	1.64048e+07	6.62115e+06	8.91707e+06	1.20205e+07	8.95806e+06	1.12031e+07	6.12484e+06	6.39001e+06	1.26254e+06	730828	3.77689e+06
WSOC_pos_625	ESI (+)	121.101	10.62	1.35869e+07	5.83334e+06	3.51667e+06	5.43332e+06	3.03114e+06	4.29991e+06	4.50169e+06	3.79436e+06	5.92574e+06	3.57811e+06	3.15519e+06	3.77153e+06	5.48838e+06	932445	3.95043e+06	5.3803e+06	1.27993e+07	2.69247e+06	1.08072e+07	1.02678e+07	3.65679e+06	3.82801e+06	2.74385e+06	1.31122e+06	26647.3	1.31727e+06	1.02816e+06	1.99942e+06	1.0305e+06	1.69819e+06	590111	1.58255e+06	5.44329e+06	1.31132e+06	2.83021e+06	7.08758e+06	2.67323e+06	5.86077e+06	5.79587e+06	3.44059e+06	5.6944e+06	5.311e+06	9.91464e+06	465527	671830	2.1485e+06
WSOC_pos_626	ESI (+)	121.101	13.654	7.84213e+06	8.65755e+06	1.64433e+06	1.63376e+06	8.88641e+06	3.45077e+06	5.63365e+06	4.38899e+06	3.0408e+06	3.45735e+06	2.83077e+06	1.89031e+06	4.76773e+06	867669	3.72244e+06	3.97211e+06	8.76971e+06	1.58634e+06	4.95726e+06	1.17891e+07	6.04459e+06	1.53005e+06	4.35271e+06	476001	12651.1	412625	379.352	912.003	2.95777e+06	7.05339e+06	1.9067e+06	1.79695e+06	5.57993e+06	3.16999e+06	2.34158e+06	9.03662e+06	4.65759e+06	2.9683e+06	3.51583e+06	9.08787e+06	8.59969e+06	6.17828e+06	3.71345e+06	1.24157e+06	5.31186e+06	4.50379e+06
WSOC_pos_627	ESI (+)	121.101	18.189	1.48199e+06	1.82498e+06	667064	305081	1.32797e+06	544807	299043	478806	977194	141418	1.02714e+06	177880	1.16596e+06	318310	557408	726057	1.71286e+06	434561	1.16747e+06	743654	511351	600168	960313	495618	292789	382166	71780.1	452587	626203	870232	589949	169719	1.19515e+06	1.25577e+06	644780	274524	463067	3.89562e+06	303382	1.55082e+06	1.12815e+06	1.29003e+06	2.79006e+06	631624	265170	919935
WSOC_pos_628	ESI (+)	121.101	10.084	1.55994e+07	7.92923e+06	4.49715e+06	6.17529e+06	1.12002e+07	1.0053e+07	3.97969e+06	8.3425e+06	1.31674e+07	5.8848e+06	6.30027e+06	5.10865e+06	7.41066e+06	2.28574e+06	6.21625e+06	7.05525e+06	1.45309e+07	2.17681e+06	1.992e+07	1.08477e+07	3.92353e+06	2.81699e+06	7.77307e+06	3.59768e+06	77775.7	3.22666e+06	2.35558e+06	1.90405e+06	3.52147e+06	6.07429e+06	1.82523e+06	3.55924e+06	7.80694e+06	1.99912e+06	3.46874e+06	6.03171e+06	4.56839e+06	1.38958e+07	6.26311e+06	5.52407e+06	8.17516e+06	3.08927e+06	3.01372e+06	973108	2.23579e+06	2.68352e+06
WSOC_pos_629	ESI (+)	121.101	8.573	1.31813e+07	7.17447e+06	1.50922e+06	677828	19161.6	2.70011e+06	7.41114e+06	4.15644e+06	1.9969e+06	998878	981457	2.52851e+06	690049	248226	1.6842e+06	2.9171e+06	3.33984e+06	960353	4.9842e+06	6.58051e+06	848822	1.32712e+06	994046	1.43367e+06	22117.6	429553	231874	356043	453127	436416	203008	577895	983767	1.28586e+06	420204	3.6937e+06	714256	2.1598e+06	343341	1.13171e+06	2.25164e+06	406966	2.71486e+06	213620	243833	514845
WSOC_pos_630	ESI (+)	121.101	11.24	6.22296e+06	950088	2.81609e+06	3.72937e+06	1.68714e+06	1.02808e+06	3.54381e+06	557991	4.52662e+06	2.31875e+06	2.62047e+06	4.1513e+06	4.9612e+06	1.19091e+06	4.93736e+06	5.52545e+06	3.70199e+06	1.83698e+06	1.01975e+07	5.32714e+06	3.7479e+06	2.12527e+06	6.26133e+06	1.84541e+06	3931.38	2.60025e+06	1.52189e+06	1.17301e+06	3.10933e+06	2.70219e+06	1.8715e+06	1.74215e+06	1.30395e+07	1.7318e+06	4.31827e+06	2.10545e+06	807647	1.0514e+07	9.92009e+06	8.44087e+06	9.89727e+06	4.84397e+06	2.95606e+06	698599	4.86889e+06	5.33589e+06
WSOC_pos_631	ESI (+)	121.101	9.772	4.17943e+06	2.47826e+06	4.96251e+06	1.42754e+06	2.87384e+06	1.40857e+06	1.05306e+07	1.59294e+06	2.39733e+06	1.19584e+06	380747	939407	391404	383663	231412	2.40296e+06	2.77492e+06	890413	627509	2.86525e+06	1.5622e+06	1.07552e+06	1.37472e+06	506661	25354.3	1.12044e+06	513642	655757	1.35768e+06	825816	574639	1.05325e+06	2.6366e+06	1.3476e+06	1.94001e+06	1.49267e+06	1.03674e+06	5.64343e+06	3.58394e+06	3.01411e+06	3.24417e+06	703694	1.45501e+06	291110	916527	1.1878e+06
WSOC_pos_632	ESI (+)	121.492	4.52	2091.43	15422.3	724.076	0	569.92	259.63	422.686	0	0	961.908	0	685.873	3514.65	28156.3	20507.4	1093.13	0	0	2498.57	0	914.485	0	1760.8	0	0	0	953.474	1104.78	0	0	0	0	173246	0	3245.96	758.567	0	217581	179252	2787.14	8089.92	0	0	0	804.245	1634.76
WSOC_pos_633	ESI (+)	121.966	4.561	63509.4	17449.7	103877	68910.2	731.403	8244.57	193.105	2486.58	71736.9	109988	105828	368117	5691.12	3503.37	110672	115406	568765	22332	372442	167363	29925	64030.3	68577.4	5124.31	464.09	2275.67	7492.5	14667.6	9569.88	17907.9	111009	13171.5	228541	3483.8	59869	177262	1305.38	205375	94851.5	114789	66682.5	8391.84	3207.62	2113.29	1372.58	5043.82
WSOC_pos_634	ESI (+)	122.009	9.64	0	479603	2.03624e+06	1.24567e+06	4.79435e+06	12543	0	3095.61	3145.06	3209.13	0	886.251	6108.5	0	0	5390.38	0	2375.35	0	0	2901.71	0	3410.23	2513.86	0	0	5630.75	0	0	0	2514.21	2515.44	0	3589.03	0	0	0	0	0	0	0	0	0	0	0	0
WSOC_pos_635	ESI (+)	122.027	14.14	13376.5	11848.1	47251.1	51884.7	183873	11481	9059.56	3664.38	6566.48	25931.8	14989.2	4594.64	22090.6	14071	26041	16693.8	6991.62	2835.92	30451.9	26445.3	0	18120.3	4446.65	2773.16	0	3089.72	0	0	6742.75	5549.86	9160.34	3829.11	0	0	0	5067.66	2789.29	0	5611.28	7790.63	9585.77	36131.9	5721.05	0	0	0
WSOC_pos_636	ESI (+)	122.06	8.984	3.56139e+06	2.83379e+06	2.91111e+06	2.98217e+06	3.19152e+06	4.30719e+06	6.20877e+06	3.08113e+06	3.43084e+06	3.71044e+06	4.16988e+06	3.23675e+06	5.85066e+06	2.36991e+06	5.35876e+06	5.51093e+06	5.301e+06	2.51836e+06	1.10661e+07	5.79296e+06	3.86467e+06	3.16687e+06	2.92612e+06	3.10669e+06	15248	3.89806e+06	3.30272e+06	3.28849e+06	3.02694e+06	5.36467e+06	2.2439e+06	2.82665e+06	3.52709e+06	444027	793244	2.35754e+06	1.21589e+06	1.61829e+06	1.85752e+06	3.74877e+06	2.30794e+06	1.58618e+06	1.06284e+06	343832	288624	441914
WSOC_pos_637	ESI (+)	122.06	8.824	160172	73184.3	2.91111e+06	2.98217e+06	13353.6	4.30719e+06	140066	3.08113e+06	3.43075e+06	75601.9	3.79631e+06	47883.2	5.85066e+06	2.36991e+06	57993.1	221604	5.301e+06	157701	353756	248470	201399	183070	528350	3.10669e+06	20619.9	110832	55071.7	83266.5	190324	107114	2.27726e+06	61749.7	531588	444027	438373	135563	138945	888624	113908	3.74877e+06	299222	525895	138693	29104.2	39694.5	27755
WSOC_pos_638	ESI (+)	122.06	10.287	1.5098e+06	1.73648e+06	7.38757e+06	2.16832e+06	4.66284e+06	570409	738615	498050	480825	90268.8	481234	428718	1.12598e+06	457053	716317	1.16038e+06	1.88291e+06	169617	3.1244e+06	1.66642e+06	392253	257689	720453	198684	5393.09	768388	521756	342246	945209	1.37571e+06	179375	640179	599168	591032	322098	2.96386e+06	422802	1.85735e+06	170728	1.11631e+06	966179	385778	446941	82068.3	58267.6	160110
WSOC_pos_639	ESI (+)	122.068	13.994	505260	182099	175835	160213	301515	384948	233266	155029	431058	358844	363256	279800	397472	143431	290126	390222	426620	126705	701551	291594	322794	271200	347628	192927	585.199	174252	43344.7	70.23	170678	639937	90080.7	162285	286155	72654.8	472191	252376	205091	174202	324735	339792	21360	110423	259853	25386	34686.4	96377.3
WSOC_pos_640	ESI (+)	122.073	10.712	369066	107489	64776.2	45446.6	198590	117879	19449.9	136550	123826	188785	55145.7	47502.9	65490	40888.4	217055	159900	389738	94991.5	141408	95091.2	74578.8	144899	72591.1	26796.9	264.285	37923.1	88995	55221.9	41068.9	114802	91569.3	71799.3	170867	36550.4	140447	107625	54305.6	662396	105743	181862	144958	363320	135424	19914.1	13235.4	23101.7
WSOC_pos_641	ESI (+)	122.097	6.929	2.57719e+08	1.61093e+08	1.81968e+08	2.01725e+08	1.54885e+07	2.57285e+08	3.80721e+08	2.85139e+08	2.83749e+08	1.56356e+08	2.69378e+08	2.32595e+08	4.29807e+08	1.61837e+07	2.65431e+08	2.81931e+08	2.87359e+08	8.55348e+07	5.20322e+08	2.9067e+08	1.65984e+08	7.51462e+07	1.2115e+08	8.43988e+07	4.00046e+06	9.8477e+07	1.12317e+08	8.39296e+07	8.05112e+07	1.35434e+08	4.32946e+07	8.0006e+07	1.65696e+08	1.71069e+07	5.15439e+07	1.74294e+08	8.42316e+07	6.47417e+07	1.00935e+08	7.32552e+07	7.16992e+07	5.66811e+07	3.54919e+07	1.02683e+07	1.403e+08	2.99265e+07
WSOC_pos_642	ESI (+)	122.097	12.461	509908	505352	442209	191412	763118	289871	499591	369601	532485	278790	320928	315321	179593	209946	436006	166394	1.27435e+06	130680	647045	703922	158990	421779	419985	149979	774.577	176895	0	0	194784	526397	260173	283442	721608	130464	262115	348782	280291	456030	633333	140877	902290	426468	353107	112588	44230.1	319899
WSOC_pos_643	ESI (+)	122.097	6.215	1.0119e+07	9.21534e+06	1.09372e+07	1.31765e+07	3.70881e+06	1.41708e+07	1.82166e+07	9.32073e+06	2.07416e+07	5.05272e+06	1.70062e+07	1.78534e+07	1.81832e+07	3.73183e+06	1.44514e+07	2.30977e+07	1.71758e+07	5.00993e+06	4.71316e+07	1.7726e+07	1.18554e+07	4.10353e+06	5.40445e+06	3.15417e+06	605181	4.67885e+06	5.6116e+06	4.58382e+06	1.5584e+06	1.22011e+07	1.39566e+06	4.16527e+06	1.05563e+07	1.69096e+06	3.89032e+06	1.0287e+07	7.514e+06	4.33837e+06	9.22983e+06	6.0223e+06	6.1339e+06	593744	1.65694e+06	1.28598e+06	1.5355e+07	1.31248e+06
WSOC_pos_644	ESI (+)	122.097	5.931	614385	4.36853e+06	5.21337e+06	6.55062e+06	1.45896e+06	4.71466e+06	2.40789e+06	1.59061e+06	338199	916157	76456.5	7.16254e+06	8.01488e+06	1.69678e+06	7.55807e+06	8.65487e+06	4.30893e+06	1.22078e+06	1.83134e+07	9.13036e+06	5.52539e+06	2.49346e+06	96351.9	1.29489e+06	196326	2.50319e+06	107880	148122	1.79023e+06	385381	113276	1.93217e+06	6.51198e+06	377422	2.04169e+06	2.85479e+06	891561	1.49273e+06	2.72106e+06	1.98562e+06	2.00884e+06	997282	377958	225109	4.40783e+06	1.182e+06
WSOC_pos_645	ESI (+)	122.097	7.763	5.43137e+06	4.58338e+06	9.20455e+06	927276	20134.6	963601	7.09666e+06	2.83662e+06	3.07357e+06	341942	3.68768e+07	3.89672e+07	1.28237e+06	1.67056e+06	5.41553e+07	2.50808e+06	4.24458e+06	939415	6.46635e+07	683942	2.57354e+07	1.75719e+06	361333	1.98974e+06	15921	2.60131e+06	1.75417e+06	1.2078e+06	1.08517e+06	2.78683e+07	2.84113e+06	316740	1.47659e+07	5.17687e+06	602875	4.91526e+07	5.82822e+06	2.24751e+08	5.98494e+06	3.32485e+07	4.82728e+06	2.98692e+06	4.56977e+06	3.23849e+06	4.1873e+06	941301
WSOC_pos_646	ESI (+)	122.16	7.788	4074.3	3106.18	1509.86	5435.42	1215.07	0	0	0	9116.93	0	1696.42	1652.19	0	1071	2444.65	2366.52	0	4075.35	4049.5	3115.62	1561.54	0	2613.18	1684.51	0	0	3689.45	0	0	8312.15	1772.19	0	0	0	2941.17	73361.4	0	610918	0	0	0	0	5646.55	0	1155.27	0
WSOC_pos_647	ESI (+)	122.16	6.931	274736	197933	174869	281734	3086.23	130043	115572	165888	141567	109571	274859	374816	170428	46365.9	258374	247745	338026	12862.5	460589	284146	249103	33989.2	101289	66661.7	378.287	50725	88554.4	76018.4	29763.4	134038	4779.1	39471.4	155493	69107.6	2425.77	228763	81264.6	49211.7	105996	4177.16	70032.1	40018.6	3014.9	1199.41	161667	15254.3
WSOC_pos_648	ESI (+)	122.16	6.556	79972.9	13755.2	117301	209500	1087.75	141653	28959.7	90779.2	13118.7	83030.5	13344	115840	76331.7	19145.7	34306.5	307680	103683	53994.7	1.11248e+06	14239.6	127498	109185	10726.8	64858.5	378.287	19910.2	9214.3	3264.71	19168.2	6455.75	951.143	25925	413767	69107.6	3456.74	66791.9	67585.2	32033.8	80134.6	6923.77	21548.1	286.33	3014.9	503.078	5447.91	1662.8
WSOC_pos_649	ESI (+)	122.179	6.935	391023	30960.1	147769	68992.7	1850.73	40872.1	123424	28927.7	535580	24277.2	429997	289971	29061.2	28947	82964.8	194119	111888	131008	657372	30302.8	155593	19105.9	25855.7	33966.7	275.921	47537.3	192611	91083.1	79221.4	215062	62242.4	12796.8	96300.9	0	1962.72	154232	26465.4	27253.4	26928.9	3864.31	2621.34	55552.5	5382.3	540.809	2949.4	15984.1
WSOC_pos_650	ESI (+)	122.179	7.797	0	0	1171.92	1680.42	0	0	5028.99	2369.97	2477.1	2703.45	0	3253.91	4033	1144.25	11275.2	8027.97	0	2109	4894	12149.3	2092.59	0	0	1322.27	318.162	0	6985.57	0	0	3171.29	0	0	6981.09	0	3166.3	128613	0	296577	0	0	3339.27	0	3910.04	0	0	0
WSOC_pos_651	ESI (+)	122.96	9.649	0	5119.22	158716	0	0	5694.05	4603.54	4312.36	0	5835.32	0	0	0	0	0	5930.06	0	0	0	0	2368.3	2970.8	8143.13	2037.66	0	3251.02	0	0	3563.92	0	0	2764.22	6907.56	0	0	0	0	0	0	0	4752.48	0	0	0	4661.86	0
WSOC_pos_652	ESI (+)	122.974	5.532	980870	156944	330662	217611	205555	247321	214963	163294	372270	122445	196296	257778	353753	120070	227754	404312	527328	490522	1.11254e+06	535301	114049	78926.4	382822	231846	12210.1	74355.6	298242	319768	500128	361688	390783	198312	317541	65080.2	263032	297441	147841	130562	527794	407174	109937	434034	847803	130707	261180	494169
WSOC_pos_653	ESI (+)	122.974	4.422	924680	754115	235697	711859	141856	66699.4	1657.34	494475	1.54873e+06	402381	1.53831e+06	975873	95517.6	24771.5	426448	784795	2.69123e+06	477547	246152	1.89185e+06	682020	409188	637912	79901	120774	437890	1.09979e+06	615166	485452	381186	911483	502749	541901	59436.3	174935	871977	732220	675028	925982	248419	535030	812036	1.54724e+06	248237	467933	1.09152e+06
WSOC_pos_654	ESI (+)	123.044	13.054	2.01428e+06	936655	841096	446063	1.09214e+06	365912	1.39204e+06	625545	702371	589945	462232	492179	880470	141905	483128	633599	4.41369e+06	215595	1.10417e+06	861434	248229	873234	2.54832e+06	607646	12114.3	294235	2729.36	28.9709	496788	568536	355205	710250	2.55569e+06	159828	464138	664841	323558	1.02422e+06	508464	699070	878560	639114	679679	34864.4	91123.5	67221.8
WSOC_pos_655	ESI (+)	123.044	11.479	1.41082e+06	511015	1.93695e+06	351635	590511	676822	139249	85135.1	1.48135e+06	389286	1.07664e+06	561310	684106	214143	648405	475006	1.35813e+06	541385	1.87219e+06	1.12722e+06	539755	1.02884e+06	878094	118032	6506.25	146531	344171	157144	1.3177e+06	1.20425e+06	907988	573378	2.62599e+06	61927.9	377424	788353	290207	312814	2.27131e+06	1.76346e+06	1.07373e+06	1.64522e+06	2.36642e+06	234900	317067	1.1682e+06
WSOC_pos_656	ESI (+)	123.044	6.192	108414	1.47071e+06	339745	429837	165260	818927	1.19491e+06	559879	234028	862008	224516	384585	721165	249438	657159	917355	1.69469e+06	352239	1.58928e+06	1.42798e+06	397311	953669	286986	882621	63866.4	457420	139670	189365	687973	717993	184827	880963	3.03977e+06	765785	1.65622e+06	1.45011e+06	707066	1.88366e+06	2.15965e+06	3.35471e+06	2.18776e+06	571802	2.39839e+06	251225	294358	441659
WSOC_pos_657	ESI (+)	123.044	9.637	5.46e+06	1.55158e+07	1.69452e+08	2.62815e+07	3.69007e+07	2.32254e+06	1.32485e+07	2.86933e+06	2.33913e+06	1.02382e+06	3.07508e+06	1.23203e+06	3.18904e+06	1.12919e+06	3.2211e+06	3.0265e+06	6.5812e+06	2.11802e+06	3.82806e+06	4.82683e+06	1.88934e+06	2.64412e+06	2.05958e+06	2.09395e+06	44019.3	5.12649e+06	4.60748e+06	4.31652e+06	2.57662e+06	6.93668e+06	1.58693e+06	2.69205e+06	6.08145e+06	2.05108e+06	1.00593e+06	4.52045e+06	3.40278e+06	2.33943e+06	4.06766e+06	6.77709e+06	2.80792e+06	1.03417e+06	1.33719e+06	558170	302265	757828
WSOC_pos_658	ESI (+)	123.044	7.496	798501	1.66306e+06	330477	887279	54283.8	1.07477e+06	1.38351e+06	919248	1.5171e+06	1.01679e+06	866600	429087	1.40128e+06	492508	900708	1.66683e+06	6.45969e+06	563253	3.2978e+06	2.30018e+06	536025	2.16244e+06	1.09947e+06	589538	26515.1	1.31487e+06	602012	680426	1.67456e+06	2.69209e+06	555508	2.12947e+06	5.42788e+06	2.34551e+06	3.3323e+06	801163	1.69128e+06	2.98468e+06	5.18546e+06	6.12354e+06	4.3647e+06	2.09298e+06	1.74472e+06	298483	343599	1.18512e+06
WSOC_pos_659	ESI (+)	123.055	4.278	1.56311e+06	678893	439300	516232	49055.5	83719.7	20839.5	773776	1.24877e+06	826150	1.09002e+06	748897	119906	2969.97	914386	1.04734e+06	2.18136e+06	1.46817e+06	3.7033e+06	1.4231e+06	1.24192e+06	1.04789e+06	1.33525e+06	813563	17101.4	930409	1.04378e+06	895277	1.00341e+06	1.36832e+06	1.06657e+06	783686	951984	909981	1.75125e+06	702827	601351	917118	2.18529e+06	2.22325e+06	691819	1.49937e+06	1.27504e+06	19789.7	26370.3	47501.8
WSOC_pos_660	ESI (+)	123.08	9.481	1.85808e+07	7.01358e+06	2.57852e+06	5.34794e+06	1.48892e+07	8.60321e+06	4.90164e+06	6.88924e+06	1.27698e+07	8.37582e+06	1.097e+07	9.3327e+06	9.91894e+06	2.84737e+06	1.4547e+07	8.53416e+06	1.64292e+07	6.44357e+06	1.78804e+07	1.33633e+07	5.69974e+06	7.17089e+06	1.23937e+07	9.89187e+06	147871	9.20731e+06	6.78114e+06	5.57808e+06	9.26514e+06	1.0413e+07	7.47455e+06	4.6627e+06	2.71143e+07	9.07273e+06	1.75825e+07	8.34983e+06	3.46111e+06	2.0488e+07	2.7743e+07	2.85057e+07	1.50268e+07	8.38751e+06	1.87359e+07	839480	3.73852e+06	6.42356e+06
WSOC_pos_661	ESI (+)	123.08	15.538	3.48837e+06	3.01453e+06	2650.58	828841	4.7325e+06	2.70764e+06	8478.34	1.99941e+06	2.69416e+06	3.11897e+06	3.33462e+06	1.72863e+06	3.92483e+06	803334	2.47343e+06	3.14868e+06	5.59528e+06	1.04478e+06	5.82631e+06	5.28021e+06	1.61203e+06	2.32373e+06	2.06271e+06	2.06804e+06	33441.1	1.375e+06	1.44394e+06	1.39457e+06	2.09334e+06	2.5323e+06	1.55569e+06	1.74218e+06	3.11526e+06	485243	2.27684e+06	2.12455e+06	1.51945e+06	1.61844e+06	2.17715e+06	2.51333e+06	3.07667e+06	2.50528e+06	5.42254e+06	1.12456e+06	1.57486e+06	3.77252e+06
WSOC_pos_662	ESI (+)	123.08	14.956	4.19393e+06	2.77546e+06	1562.14	449658	3.65201e+06	775134	0	925341	1.48976e+06	1.31087e+06	967557	1.38306e+06	1.89873e+06	337645	3.34554e+06	1.94229e+06	4.09096e+06	1.02117e+06	5.27653e+06	3.53772e+06	438978	1.59311e+06	1.80488e+06	1.04016e+06	7002.62	1.34686e+06	347247	241623	366220	2.11377e+06	1.02992e+06	910560	3.93984e+06	1.04173e+06	2.08891e+06	415057	288007	992409	2.70447e+06	3.74754e+06	773817	2.51929e+06	4.38899e+06	1.30106e+06	892274	1.80294e+06
WSOC_pos_663	ESI (+)	123.081	11.229	1.257e+07	9.26285e+06	3.03714e+06	2.69249e+06	9.31728e+06	4.53789e+06	5.00396e+06	2.90288e+06	5.14044e+06	4.23933e+06	4.14484e+06	4.00437e+06	5.5817e+06	1.37915e+06	6.94945e+06	9.04664e+06	9.54683e+06	2.15148e+06	1.49054e+07	8.99496e+06	4.35547e+06	3.54658e+06	4.23199e+06	2.56887e+06	23581.3	2.14828e+06	2.54886e+06	2.88465e+06	2.70486e+06	7.268e+06	1.93763e+06	3.541e+06	9.28404e+06	683941	4.42005e+06	5.97028e+06	2.68208e+06	6.86731e+06	3.90295e+06	5.09172e+06	6.38931e+06	4.8871e+06	1.04562e+07	2.54986e+06	2.74265e+06	1.51455e+06
WSOC_pos_664	ESI (+)	123.081	17.32	3.3927e+06	1.14908e+06	663642	868433	1.61362e+06	1.60745e+06	1.23903e+06	1.19372e+06	1.20298e+06	1.44084e+06	717308	928306	956817	207987	710948	1.21181e+06	4.05201e+06	528929	2.31155e+06	1.50285e+06	727112	636924	1.32182e+06	881384	1.7569e+06	264602	579194	631626	1.30401e+06	619710	882732	856758	660662	130211	924690	1.20976e+06	723376	1.30174e+06	494122	4.03311e+06	1.25484e+06	2.7262e+06	2.52971e+06	245454	223557	826165
WSOC_pos_665	ESI (+)	123.081	9.84	1.2484e+07	1.12777e+07	3.63139e+06	7.88371e+06	2.82704e+07	1.55642e+07	1.88771e+06	7.31216e+06	1.04249e+07	9.86528e+06	8.29402e+06	7.63878e+06	1.50729e+07	4.62418e+06	1.48964e+07	1.11167e+07	2.23025e+07	9.22852e+06	2.68058e+07	1.95587e+07	1.07285e+07	1.34778e+07	1.5307e+07	9.74558e+06	112282	1.07482e+07	8.58717e+06	8.66856e+06	9.03733e+06	1.82017e+07	8.36608e+06	1.29826e+07	3.51772e+07	4.88682e+06	2.11686e+07	1.37126e+07	8.16216e+06	1.74034e+07	3.14478e+07	2.96904e+07	1.99456e+07	1.41096e+07	1.88035e+07	1.51037e+06	3.60678e+06	5.80839e+06
WSOC_pos_666	ESI (+)	123.081	11.583	1.83115e+07	6.55199e+06	5.29546e+06	6.16416e+06	1.62627e+07	9.10038e+06	6.73151e+06	5.38152e+06	8.49209e+06	6.78602e+06	6.86445e+06	5.26185e+06	9.61957e+06	2.28787e+06	7.11253e+06	8.23191e+06	1.45946e+07	2.64877e+06	1.49173e+07	1.51862e+07	5.69667e+06	4.0073e+06	8.66034e+06	3.8841e+06	71578.8	3.27581e+06	714.817	625.415	5.25857e+06	8.13136e+06	2.72959e+06	4.95124e+06	1.15252e+07	1.67093e+06	5.2872e+06	6.19972e+06	4.62062e+06	9.52129e+06	7.65548e+06	7.87746e+06	8.19711e+06	6.07096e+06	6.53071e+06	1.01676e+06	2.6498e+06	5.70827e+06
WSOC_pos_667	ESI (+)	123.081	13.788	7.48554e+06	5.85332e+06	3.21396e+06	3.25441e+06	7.93508e+06	6.07971e+06	2.86021e+06	2.61196e+06	5.44766e+06	4.84169e+06	4.47879e+06	3.28253e+06	6.1017e+06	1.49573e+06	3.01179e+06	4.94157e+06	8.98825e+06	2.55039e+06	6.23826e+06	7.02715e+06	3.31923e+06	2.97356e+06	5.39821e+06	1.69333e+06	36559	2.42363e+06	3172.8	3166.45	3.54878e+06	5.40073e+06	2.90151e+06	2.59046e+06	4.79544e+06	1.27235e+06	1.99432e+06	2.76495e+06	1.78754e+06	7.2518e+06	5.66639e+06	4.40119e+06	5.94157e+06	4.85961e+06	6.36833e+06	916110	806825	3.51843e+06
WSOC_pos_668	ESI (+)	123.081	12.496	7.49724e+06	2.23659e+06	3.98993e+06	1.61366e+06	8.45302e+06	960244	1.20089e+06	3.67058e+06	5.72916e+06	5.46123e+06	4.66709e+06	1.11623e+06	2.92907e+06	907053	5.38649e+06	4.48435e+06	4.77874e+06	1.00263e+06	8.89593e+06	8.66097e+06	1.83248e+06	1.8534e+06	3.38287e+06	3.27445e+06	13385.3	1.33e+06	337.352	3656.65	2.39179e+06	4.66436e+06	3.10768e+06	4.11398e+06	1.04233e+07	2.32644e+06	2.54059e+06	2.20619e+06	2.45979e+06	7.79209e+06	1.33364e+07	4.15049e+06	5.75492e+06	5.23068e+06	6.01862e+06	278004	1.83141e+06	519006
WSOC_pos_669	ESI (+)	123.081	16.746	3.3211e+06	2.656e+06	913899	1.05923e+06	4.14849e+06	1.39198e+06	476198	1.51997e+06	2.11866e+06	719568	1.19399e+06	1.51106e+06	2.71161e+06	446689	1.73823e+06	916598	1.63563e+06	1.00052e+06	3.22927e+06	2.99045e+06	1.96344e+06	1.1994e+06	1.5605e+06	1.47041e+06	2.06681e+06	1.05083e+06	350796	745044	1.34395e+06	1.17156e+06	732108	1.07674e+06	2.12925e+06	561931	827115	2.16141e+06	1.10702e+06	2.61921e+06	1.89705e+06	2.55272e+06	2.09576e+06	3.14959e+06	3.88426e+06	465030	352276	1.44778e+06
WSOC_pos_670	ESI (+)	123.092	7.474	7.09127e+06	4.49133e+06	1.17751e+06	724396	86609.7	4.60998e+06	4.28204e+07	6.30723e+06	526940	1.48147e+06	5.23428e+06	597935	604204	9.2136e+06	1.72154e+06	1.15275e+07	8.81281e+06	2.04536e+06	3.17447e+06	1.08284e+07	6.19084e+06	1.87662e+06	1.50143e+06	854533	33683.6	5.33362e+06	1.65254e+06	1.38807e+06	833932	4.24404e+06	224565	48699.2	3.81109e+06	2.41483e+06	1.79815e+06	4.31525e+06	2.68304e+06	849425	1.70819e+06	1.08505e+06	8.91721e+06	3.95294e+06	1.17457e+06	4.4839e+06	1.06536e+07	3.30595e+06
WSOC_pos_671	ESI (+)	123.1	6.101	1.07322e+06	1.04854e+06	758963	1.1371e+06	465170	952873	4.64641e+06	1.28574e+06	1.44633e+06	977658	1.12731e+06	2.12708e+06	1.21144e+06	409843	1.41567e+06	1.38816e+06	1.46236e+06	998903	4.82036e+06	2.07416e+06	1.66055e+06	474534	132219	490913	90803	495409	1.50894e+06	1.92392e+06	954902	1.37249e+06	616593	346754	1.13901e+06	87413	312344	1.76678e+06	436986	492581	550923	907031	593259	1.15595e+06	172167	380496	774078	357185
WSOC_pos_672	ESI (+)	123.117	12.07	3.11666e+07	2.95488e+07	8.27011e+06	4.80975e+06	1.4979e+07	1.50227e+07	1.92181e+07	1.12078e+07	1.57182e+07	1.38515e+07	8.57452e+06	8.80431e+06	8.61382e+06	2.99726e+06	8.79328e+06	1.28331e+07	5.08532e+07	3.39757e+06	2.49766e+07	2.39868e+07	4.46891e+06	4.59277e+06	1.0654e+07	8.35582e+06	94254.9	2.70875e+06	491.593	457.88	6.7307e+06	7.80072e+06	3.61223e+06	6.44205e+06	7.80822e+06	2.55936e+06	2.99004e+06	1.16511e+07	5.93573e+06	3.12215e+07	8.22253e+06	5.77054e+06	2.19652e+07	1.25595e+07	7.28009e+06	2.33297e+06	1.75201e+06	4.38354e+06
WSOC_pos_673	ESI (+)	123.117	17.207	1.99005e+06	4.56834e+06	1.84733e+06	2.27624e+06	2.54864e+06	4.67588e+06	1.30209e+06	1.89658e+06	4.03247e+06	4.41526e+06	4.12033e+06	3.27335e+06	4.50152e+06	1.40624e+06	2.90678e+06	5.43914e+06	1.0715e+07	2.70347e+06	5.53095e+06	3.93131e+06	1.08365e+06	1.59773e+06	3.661e+06	1.69588e+06	3.92286e+06	2.0014e+06	851454	833037	2.93913e+06	3.24095e+06	1.82617e+06	1.25517e+06	5.46344e+06	1.33543e+06	2.83436e+06	2.72811e+06	1.7344e+06	3.16649e+06	3.90705e+06	6.32362e+06	3.96449e+06	7.10475e+06	6.18153e+06	1.22882e+06	1.45607e+06	3.00168e+06
WSOC_pos_674	ESI (+)	123.117	10.858	4.9351e+06	2.41107e+06	2.41587e+06	1.0571e+06	5.02792e+06	1.8267e+06	3.5734e+06	1.81588e+06	2.92418e+06	847674	1.19927e+06	796510	1.60274e+06	668053	917791	1.19368e+06	6.39203e+06	164113	9.73002e+06	5.65027e+06	1.25716e+06	657328	2.64505e+06	1.49618e+06	17015.7	328517	181696	296153	731824	1.26646e+06	386291	760997	3.04652e+06	1.20884e+06	812322	3.54574e+06	1.49117e+06	4.51269e+06	1.99176e+06	1.68401e+06	2.59075e+06	2.40629e+06	1.80114e+06	464821	417323	622632
WSOC_pos_675	ESI (+)	123.117	18.683	1.52582e+06	662965	189924	218400	1.61893e+06	393439	620561	108613	567165	472571	982614	54370.4	569631	164700	158098	264371	128178	34890.4	413439	236967	172535	50460.7	549950	221562	112829	221542	179524	36249.3	627841	451102	235740	139490	169447	103878	122255	423736	166800	449641	416399	532613	310226	557400	792465	74538.6	57594.9	172093
WSOC_pos_676	ESI (+)	123.117	12.577	1.39826e+07	6.33145e+06	5.86924e+06	2.19535e+06	1.12347e+07	2.38277e+06	5.74596e+06	562081	3.39013e+06	5.98017e+06	4.29593e+06	3.16275e+06	9.49508e+06	2.33954e+06	5.01993e+06	6.0719e+06	1.87792e+07	1.39488e+06	5.61336e+06	1.20524e+07	3.28014e+06	2.96902e+06	4.12205e+06	4.42327e+06	11219.3	1.14197e+06	1892.1	1334.77	2.19423e+06	5.42169e+06	481411	3.41666e+06	1.3067e+07	677347	1.11264e+06	6.35675e+06	837854	1.2805e+07	2.41067e+06	2.07449e+06	1.14457e+07	4.18702e+06	2.15001e+06	309728	605209	936460
WSOC_pos_677	ESI (+)	123.117	9.659	3.31977e+06	1.07377e+06	663844	376991	912245	575595	3.18094e+06	889719	428906	336311	131909	149863	734239	32534.2	249279	298066	2.26088e+06	106035	699466	1.10922e+06	335274	475466	497649	316361	10601	189556	156403	335118	89409.8	422788	169577	345043	647837	235204	67282.2	479332	606622	3.48297e+06	531985	653212	1.82714e+06	587619	557204	240573	227250	509867
WSOC_pos_678	ESI (+)	123.117	13.466	5.33941e+06	2.76222e+06	2.99517e+06	2.703e+06	7.5486e+06	5.36264e+06	6.20838e+06	2.82721e+06	7.5661e+06	3.11244e+06	6.09427e+06	7.1736e+06	8.95229e+06	2.14819e+06	7.7334e+06	7.87513e+06	9.184e+06	1.76637e+06	1.63751e+07	1.35236e+07	3.29939e+06	2.8012e+06	5.54344e+06	2.02908e+06	12032.4	2.28708e+06	412.096	2286.37	2.77185e+06	4.28042e+06	2.0712e+06	2.71873e+06	1.57311e+07	2.14002e+06	5.80036e+06	2.98005e+06	2.3218e+06	3.84751e+06	1.01106e+07	7.26388e+06	6.82628e+06	3.03289e+06	6.03992e+06	552420	2.29022e+06	1.54144e+06
WSOC_pos_679	ESI (+)	123.117	17.64	5.04615e+06	2.4989e+06	2.02162e+06	3.13378e+06	3.09256e+06	4.19614e+06	2.19262e+06	4.25437e+06	3.356e+06	6.93212e+06	2.99227e+06	4.87136e+06	6.34948e+06	1.98956e+06	2.50122e+06	2.39583e+06	9.52152e+06	2.51352e+06	3.23578e+06	6.61338e+06	3.77809e+06	1.21506e+06	4.30145e+06	1.5697e+06	6.66629e+06	2.28037e+06	1.5761e+06	838160	2.51212e+06	3.31948e+06	2.84268e+06	2.20238e+06	6.04204e+06	2.75822e+06	2.96528e+06	1.46789e+06	991209	3.78887e+06	5.49351e+06	2.51567e+06	5.75012e+06	4.16082e+06	3.23674e+06	1.271e+06	1.08443e+06	4.74209e+06
WSOC_pos_680	ESI (+)	123.117	14.726	1.09699e+07	9.94571e+06	10.0654	3.28319e+06	1.60507e+06	9.61035e+06	2.18914e+06	6.58911e+06	1.3507e+07	1.95813e+06	1.077e+07	9.56103e+06	6.93436e+06	2.48829e+06	6.85837e+06	8.99523e+06	2.31619e+07	3.18887e+06	1.45211e+07	1.56222e+07	5.33812e+06	1.36206e+06	1.38185e+07	521532	19901.3	2.30458e+06	3.19506e+06	2.80963e+06	4.56693e+06	7.15537e+06	2.9971e+06	4.94557e+06	6.40155e+06	1.01303e+06	6.0446e+06	4.43064e+06	4.69941e+06	6.29224e+06	4.34509e+06	1.05889e+07	1.07803e+07	4.49546e+06	4.45071e+06	920885	1.10259e+06	4.73752e+06
WSOC_pos_681	ESI (+)	123.786	13.017	9995.88	0	0	0	0	4692.69	5075.25	0	0	0	2678.06	2633.87	0	1676.63	0	0	0	0	6099.71	0	0	0	0	0	225.147	0	0	0	2076.49	3442.97	0	0	7655.54	0	3524.56	0	2210.25	0	12303.3	0	0	0	0	1762.16	9850.82	4379.06
WSOC_pos_682	ESI (+)	123.959	4.335	6902.98	1734.38	31373.1	5353.02	447.841	219.974	215.171	0	1990.11	2768.56	10006.9	111593	109.267	796.026	1230.44	54720.5	2357.93	945.592	62425.8	3688.67	858.861	5382.48	4890.79	769.967	0	840.835	1364.85	690.827	1658.47	2255.98	3468.5	2372.81	72053.2	927.896	3357.31	873.727	1681.94	1093.39	29386.7	13924.4	2940.81	2128.9	4165.66	0	0	2033.13
WSOC_pos_683	ESI (+)	124.039	9.835	274825	113442	9.14328e+06	161435	290054	210880	392731	46382.3	91505.2	158612	103712	81434.7	108136	66405.1	77525.6	263280	663844	118243	384368	276728	85699.6	65777.6	247918	36307.7	285.897	565884	321444	229774	107489	238989	79920.8	117524	291411	48992.7	353606	154506	112798	60629.3	178630	209453	230728	47345.2	187663	42041	105841	62249.6
WSOC_pos_684	ESI (+)	124.04	4.406	853774	3.27048e+06	1.33033e+06	3.19121e+06	991962	475644	28942.1	1.57409e+06	161760	3.36912e+06	1.34563e+06	1.2321e+06	1.0161e+06	261198	4.10353e+06	4.11752e+06	625123	1.7993e+06	3.3627e+06	2.79895e+06	3.91173e+06	858926	1.75104e+06	706092	259357	1.76737e+06	1.23638e+06	1.21139e+06	1.47927e+06	2.29887e+06	67797	822670	6.59922e+06	3.10311e+06	1.87444e+06	1.0864e+06	708314	807293	864455	2.56178e+06	2.09258e+06	478071	488821	757122	993570	335083
WSOC_pos_685	ESI (+)	124.052	14.911	352857	378650	8467.67	10897.3	94410.4	176127	0	72593.7	97824.4	78131.7	36669.5	55143.1	25522.7	12960.4	16609.9	24449.6	305826	71369.6	52187.3	194597	15005.9	63216	90766.1	18719.7	211.981	18356.8	7099.3	7172.98	43679.5	7166.39	51737	32000.5	215040	28677.1	47486.5	117653	51439.1	553159	105490	358261	244123	504777	604175	34104.2	7596.3	4651.36
WSOC_pos_686	ESI (+)	124.052	10.447	1.71564e+06	3.50937e+06	1.13759e+06	277645	686152	710673	1.56975e+06	756868	310746	1.04186e+06	420744	408973	343496	71479.7	250857	1.03625e+06	4.17186e+06	374342	660978	1.3343e+06	152908	826829	504719	464116	10752	174841	91825.3	82720.7	497721	219419	145836	431992	2.13997e+06	599809	472994	1.61431e+06	536399	1.87395e+06	734936	3.22355e+06	1.29278e+06	1.48093e+06	1.93774e+06	222486	92048.7	129078
WSOC_pos_687	ESI (+)	124.052	16.749	565641	877900	45755.1	11611.9	160967	87617.1	15233.2	72378.2	139344	49241.9	49670.6	39484.5	4655.9	2763.84	25423.5	21382.6	244197	110550	121516	333640	66001.4	98181.7	26907.8	292453	409604	64122.8	19071.4	44730.9	134027	77296.9	45324.6	60668.9	157968	25641.9	2507.08	200824	158289	845859	176456	159148	690403	1.25157e+06	1.20432e+06	61063.2	0	15705.7
WSOC_pos_688	ESI (+)	124.052	14.273	241902	367972	50195.4	75328.3	151610	133698	64719.1	107112	190602	52856.7	75447.6	171453	12834.5	2003.93	87337.4	183191	193745	32914.4	274088	564056	61347	42458.8	79032.1	87574.6	364.891	46120	7451.53	11336.7	210689	34119.2	17709.7	72979.3	68147.1	6455.38	41078.8	406167	16333.5	154255	4876.08	126646	890966	821547	212173	17655.4	6293.72	5222.37
WSOC_pos_689	ESI (+)	124.052	13.53	856399	343074	376747	268861	131193	360956	209570	350737	376289	161632	346155	409325	73400.1	9621.84	137599	390617	641072	58333.3	389903	596851	90369.9	90215.1	165767	93918.5	343.307	9477.57	44.6084	37.6542	270414	225826	20026.1	175766	134388	49851.4	73662.4	542168	109552	295436	148978	184710	145466	359195	429459	3609.12	5078.59	4971.97
WSOC_pos_690	ESI (+)	124.076	8.022	4.3741e+06	3.17319e+06	1.86975e+06	1.838e+06	143075	1.98453e+06	1.2212e+06	2.77924e+06	3.01083e+06	1.52916e+06	2.29494e+06	1.24403e+06	1.19151e+06	878095	348774	527116	3.27429e+06	318367	2.06728e+06	1.61521e+06	647737	185144	1.60466e+06	448842	26378.4	244015	662396	463453	371233	2.11078e+06	287268	309843	1.83697e+06	324702	1.12324e+06	1.21318e+06	487738	518261	1.56818e+06	322516	1.42345e+06	1.42479e+06	1.30639e+06	328953	128426	1.24769e+06
WSOC_pos_691	ESI (+)	124.076	7.834	4.4617e+06	3.17319e+06	1.86975e+06	1.838e+06	92017.6	1.10804e+06	348026	2.77924e+06	3.01083e+06	1.52916e+06	790108	386804	304026	878095	1.13197e+06	1.75722e+06	2.06196e+06	2.60342e+06	903851	1.25556e+06	748441	121094	1.60466e+06	2.38629e+06	26378.4	529852	2.82455e+06	81860.1	2.42138e+06	2.11078e+06	147958	525781	1.83697e+06	392866	489739	500359	295500	827116	1.56818e+06	471681	1.42345e+06	1.42479e+06	349388	328953	350854	1.24769e+06
WSOC_pos_692	ESI (+)	124.076	6.184	7.95299e+06	5.16968e+06	3.74432e+06	4.31553e+06	2.74532e+06	6.03832e+06	2.60802e+07	5.37389e+06	1.57741e+07	4.89722e+06	1.2096e+07	4.53662e+06	9.04962e+06	2.84337e+06	5.66151e+06	6.05892e+06	7.71121e+06	4.23301e+06	1.73926e+07	8.00134e+06	8.08733e+06	4.7554e+06	1.27444e+07	5.07368e+06	786840	8.38862e+06	5.84995e+06	9.27165e+06	3.75701e+06	2.08535e+07	8.86542e+06	4.62553e+06	6.72044e+06	1.86478e+06	8.83775e+06	5.0537e+06	2.92198e+06	2.69265e+06	5.80054e+06	1.2561e+07	3.58661e+06	5.05915e+06	1.3561e+07	810110	2.11294e+06	3.1662e+06
WSOC_pos_693	ESI (+)	124.076	5.535	6.62077e+06	7.20345e+06	3.39218e+06	5.17605e+06	1.27965e+06	8.81946e+06	1.98355e+07	1.49456e+07	1.00013e+07	4.7612e+06	1.30448e+07	7.17979e+06	2.18897e+07	6.04277e+06	1.47862e+07	7.65856e+06	1.95172e+07	1.05932e+07	3.19859e+07	2.16457e+07	1.29208e+07	7.37121e+06	1.15495e+07	6.14346e+06	2.47514e+06	1.03331e+07	1.3111e+07	1.30497e+07	1.54328e+07	2.08779e+07	8.13989e+06	7.72111e+06	7.28338e+06	3.48115e+06	1.10915e+07	9.70623e+06	5.16756e+06	1.36911e+07	1.5542e+07	1.86899e+07	5.32416e+06	1.17163e+07	1.32031e+07	2.80142e+06	4.18841e+06	2.76942e+06
WSOC_pos_694	ESI (+)	124.076	6.977	5.05159e+06	4.98141e+06	3.82677e+06	5.67826e+06	754701	8.73048e+06	1.95207e+07	1.00948e+07	5.38892e+06	7.27124e+06	7.1963e+06	8.53269e+06	9.2167e+06	2.92403e+06	6.43597e+06	9.81122e+06	8.15673e+06	5.36793e+06	2.05231e+07	8.92597e+06	6.08238e+06	4.42354e+06	3.99575e+06	4.59903e+06	366509	5.34197e+06	4.52166e+06	4.6873e+06	4.52218e+06	6.86935e+06	2.50073e+06	3.76559e+06	5.65782e+06	1.66949e+06	5.57401e+06	5.73525e+06	3.54981e+06	4.01269e+06	6.14979e+06	9.52602e+06	3.63638e+06	3.34793e+06	4.71793e+06	1.07977e+06	4.25324e+06	874799
WSOC_pos_695	ESI (+)	124.076	12.006	1.8605e+06	1.46781e+06	1.40029e+06	1.19949e+06	4.3286e+06	2.63861e+06	2.1321e+06	1.96547e+06	1.74277e+06	1.44107e+06	1.78056e+06	1.49226e+06	4.72275e+06	1.04296e+06	2.40123e+06	3.2657e+06	5.12921e+06	1.95592e+06	6.21185e+06	4.13488e+06	2.8105e+06	2.30773e+06	2.18394e+06	1.60708e+06	8868.93	1.70256e+06	591.098	1238.21	1.44293e+06	4.18626e+06	1.46995e+06	1.69735e+06	1.95227e+06	2.47318e+06	3.96793e+06	2.40495e+06	1.24334e+06	1.6094e+06	2.69961e+06	4.79028e+06	1.77588e+06	1.40394e+06	1.53921e+06	164882	207441	352191
WSOC_pos_696	ESI (+)	124.076	5.198	9.62856e+06	8.17906e+06	3.39218e+06	5.17605e+06	1.98458e+06	988322	677326	6.60077e+06	353812	4.7612e+06	549799	7.17979e+06	838396	155400	6.30526e+06	7.76611e+06	1.95172e+07	7.30437e+06	2.48537e+07	1.74521e+07	1.01551e+07	7.86201e+06	525936	5.08143e+06	802916	7.98596e+06	699540	689631	801740	932062	476364	6.38913e+06	1.22799e+07	4.77392e+06	8.78532e+06	1.52863e+07	6.63537e+06	1.36911e+07	1.5542e+07	1.53285e+07	1.3039e+07	384270	56803.7	2.612e+06	3.94918e+06	155174
WSOC_pos_697	ESI (+)	124.076	7.412	3.32067e+06	2.95691e+06	1.33303e+06	2.14889e+06	149233	2.64477e+06	1.14606e+07	3.20599e+06	3.60217e+06	2.85222e+06	3.92422e+06	3.02092e+06	3.60457e+06	1.89351e+06	2.86145e+06	3.04042e+06	3.93849e+06	2.0208e+06	5.92139e+06	2.57487e+06	1.60902e+06	1.81541e+06	1.84386e+06	1.83427e+06	69798.1	2.58939e+06	1.87786e+06	2.57377e+06	2.03837e+06	2.91865e+06	1.06138e+06	1.47209e+06	3.53134e+06	861997	1.97662e+06	3.60509e+06	1.68707e+06	2.90709e+06	2.35223e+06	4.3303e+06	1.92186e+06	1.5429e+06	3.66618e+06	1.22066e+06	3.25368e+06	535844
WSOC_pos_698	ESI (+)	124.076	10.176	1.88956e+06	1.45647e+06	1.04041e+06	1.0462e+06	3.1386e+06	2.4047e+06	9.15207e+06	3.13279e+06	1.61883e+06	1.80078e+06	1.57939e+06	1.16925e+06	3.83943e+06	878972	2.09311e+06	4.03351e+06	3.60453e+06	1.77241e+06	4.63118e+06	4.17233e+06	1.75382e+06	2.24597e+06	2.06205e+06	1.82902e+06	18829.5	1.55074e+06	1.39063e+06	1.30997e+06	1.86325e+06	2.95657e+06	1.12769e+06	2.14933e+06	3.20803e+06	1.14756e+06	3.93277e+06	3.05843e+06	1.29385e+06	3.73677e+06	3.32312e+06	5.65173e+06	2.22217e+06	1.78206e+06	2.50599e+06	355538	788249	369101
WSOC_pos_699	ESI (+)	124.076	11.415	1.13785e+06	1.34285e+06	970791	988480	2.5063e+06	1.78496e+06	1.89791e+06	1.2128e+06	1.09944e+06	1.02174e+06	1.08164e+06	952297	2.53592e+06	1.00468e+06	1.50081e+06	2.06008e+06	4.45296e+06	1.51012e+06	4.04941e+06	5.06794e+06	1.86313e+06	2.16009e+06	1.76945e+06	1.28747e+06	12061.4	1.32599e+06	269690	588577	1.18855e+06	3.14361e+06	1.06147e+06	1.78793e+06	2.28296e+06	2.30291e+06	3.13886e+06	2.14126e+06	1.06906e+06	1.59962e+06	3.35128e+06	4.6633e+06	2.08582e+06	1.63611e+06	1.91784e+06	209857	522096	193386
WSOC_pos_700	ESI (+)	124.097	4.79	1.17779e+06	823647	1.79915e+06	912266	528516	52565.4	1.32532e+06	750120	181845	431742	184741	544411	68222.7	8812.59	97890.9	647351	648108	356442	1.43661e+06	448773	603943	154126	58082.6	361537	24969.9	260442	90597.3	168743	118211	234372	30335.4	133123	751160	103555	58350.3	562994	193604	534816	304643	702230	803561	103699	77018.4	269977	262040	41773
WSOC_pos_701	ESI (+)	124.103	6.79	203373	255843	56703.3	346422	31152.3	178051	845485	525749	196694	549384	791451	510867	348891	96453.7	353061	465220	329230	212975	1.29246e+06	760991	441145	181886	120121	99501.7	4818.25	132888	146495	137247	67182.8	73653.9	52667.3	23396.5	179703	31907.9	534252	179080	84260.2	199383	60656.7	239026	113568	154063	279547	153410	226205	124584
WSOC_pos_702	ESI (+)	124.112	4.28	77950.1	140906	12184.5	45099.1	1012.17	655.397	724.85	65539.6	23461.1	11300.3	18724.2	58828.5	2565.84	525.842	45784	48817.9	32920.6	57845.7	88638.4	101971	62087.4	66527.7	10965.9	53019.1	5168.6	41267.2	13374.4	4954.91	16236.1	38258.8	7339.63	89217	252004	14627.3	17888.4	31836.4	29777.2	270573	184085	105519	109659	35089.1	14458	39636.6	192655	10141.9
WSOC_pos_703	ESI (+)	124.112	14.665	1.35655e+06	1.06664e+06	64007.4	801239	1.32949e+06	1.0076e+06	269430	729747	899369	731839	821859	668013	1.05077e+06	297403	676842	908575	1.64565e+06	449872	2.06267e+06	1.75485e+06	464559	751238	1.03571e+06	885412	2105.76	395219	169254	149337	472569	626759	284908	559215	1.723e+06	409464	493630	771170	847574	967232	976859	1.0884e+06	1.1921e+06	625957	782545	402027	502224	900745
WSOC_pos_704	ESI (+)	124.112	17.832	282962	217221	57353	78926.1	95095	32443.2	64784	65386.8	97471.8	145053	80716.9	152134	138793	57308	17573.7	92034.5	191742	96740.6	168173	65492	113574	50583.9	189828	22090.4	115319	20073.7	21584.3	66720.9	55971.7	72499.6	13748.7	28631.8	61728	95741.9	102596	62825	43141	203206	112362	117719	52312.2	151530	181625	28116.5	22870.7	100294
WSOC_pos_705	ESI (+)	124.112	12.212	4.07704e+06	1.21218e+06	1.48497e+06	657773	3.05882e+06	966069	4.34452e+06	476866	1.5879e+06	479291	1.05573e+06	407916	1.59386e+06	641449	577198	2.09158e+06	1.94866e+06	159067	2.36601e+06	2.41027e+06	274194	283968	2.08575e+06	389177	4828.27	1.11411e+06	73.5912	476.622	947107	1.458e+06	485397	384537	2.92158e+06	198203	474217	703615	385776	1.52363e+06	1.36086e+06	1.26635e+06	1.00867e+06	1.5553e+06	897685	235470	6.42338e+06	941698
WSOC_pos_706	ESI (+)	124.112	12.653	1.02608e+06	151322	155288	86734	261244	193543	196378	142616	304766	188193	271169	519389	292239	96706.8	111554	234077	2.24054e+06	60509	583175	378853	89138.2	105626	356658	407291	406.868	90864.6	0	86.1161	117330	285225	102946	93016.7	227687	67061.9	165676	218275	121010	328998	264825	242395	284102	97510.4	141597	18106.9	72944.9	106603
WSOC_pos_707	ESI (+)	124.955	9.739	14904.5	0	270.945	7908.45	0	3975.9	0	0	0	0	6274.49	0	0	1436.36	0	0	0	0	0	0	2619.2	0	0	5208.56	0	2512.07	0	0	0	0	0	0	0	0	0	2978.41	0	0	0	6846.55	5121.97	0	0	48381.1	17651.1	0
WSOC_pos_708	ESI (+)	124.982	14.403	4986.67	30394.4	2667.5	0	9703.67	0	100.302	0	0	0	3930.39	0	0	0	0	0	0	0	8511.79	4485.56	0	0	0	2458.25	0	0	0	0	1630.96	5798.66	2119.56	4305.23	0	2592.34	4068.1	4555.15	0	15264.9	3461.99	0	78411.5	114792	5022.07	1856.37	0	478670
WSOC_pos_709	ESI (+)	124.982	10.879	6229.52	28660.5	0	0	0	0	48076.6	3521.13	4223.29	7831.06	0	0	0	0	0	0	0	0	0	4999.27	0	0	0	0	199.029	0	0	0	0	0	0	0	8285.45	0	0	4423.1	0	38281	9471.38	0	118150	46196	16111	139540	141626	31184.6
WSOC_pos_710	ESI (+)	124.999	15.186	66122.6	110720	13665.3	4375.29	11379.4	5352.14	100.302	9774.91	0	3746.52	0	4801.69	7033.61	0	3747.61	7968.67	56108.6	3433.84	39890.7	25699.4	3624.95	3714.16	8605.46	2315.56	517.419	0	7156.26	4852.29	0	0	0	5407.14	94823.7	12311	0	10248.6	22959.4	94745.2	76090.1	0	52012.8	4712.92	0	21621.2	0	11210.6
WSOC_pos_711	ESI (+)	125.023	15.618	817321	714157	276.364	19338.9	75289.5	87877.6	0	77890.3	297218	132603	376655	74618.3	67211.2	34211.6	113365	136200	373957	49018.8	207159	170575	35397.6	133700	693388	91233.8	283.629	74634.2	466063	100182	841326	228375	225906	119780	748392	4573.77	67386.3	258282	175369	1.2889e+06	82606.7	251466	533120	967548	1.34269e+06	47848.9	7290.99	344458
WSOC_pos_712	ESI (+)	125.024	17.445	378193	69702.2	37957.1	39421.5	71138.2	55407.9	40572	9032.62	552851	57105.2	306036	51176.8	67051.4	35739.4	67527.9	78225.9	115640	67965.5	117489	51653.5	61619.4	86050	532227	46791.9	50217.8	26247.9	306320	259430	683054	747598	96545.3	36184.3	379838	76398.7	78208	32784.4	36939.1	93048.3	117947	170779	139488	194496	848832	15703	33285	472560
WSOC_pos_713	ESI (+)	125.039	5.526	238029	245207	294935	752995	119326	410282	297994	131973	211854	314659	279814	272778	3.17941e+06	2.41331e+06	1.32034e+06	1.35531e+06	2.22682e+06	1.08162e+06	1.24201e+06	383811	783561	325216	765581	181835	72571.6	259663	1.52713e+06	402216	204724	317950	71256.8	429853	427534	508058	817902	464882	339639	621420	835908	456795	446488	165909	807166	153919	83691.6	915249
WSOC_pos_714	ESI (+)	125.039	6.464	694032	274532	722882	571777	11582	620821	243678	557054	597801	595989	467166	1.54681e+06	4.81226e+06	590939	1.08327e+06	4.59753e+06	2.53209e+06	375913	2.94118e+06	3.17025e+06	1.00427e+06	642396	1.0142e+06	615488	31311.3	792603	722825	205378	313818	1.15872e+06	132285	247171	1.17705e+06	318397	666946	386801	221011	771516	698430	393784	1.14271e+06	140407	1.81107e+06	146296	179577	1.67112e+06
WSOC_pos_715	ESI (+)	125.039	4.522	636537	780872	1.30999e+06	422211	283944	102843	157544	1.31023e+06	408595	652973	272988	4.04972e+06	1.09166e+06	472749	4.63931e+06	6.07663e+06	1.73285e+06	992193	5.23141e+06	4.11179e+06	552803	1.11026e+06	2.78713e+06	1.2249e+06	85637.5	270717	2.12411e+06	460935	217508	1.0848e+06	129493	800916	1.55712e+06	371115	823269	1.7835e+06	1.05292e+06	1.73189e+06	1.50622e+06	466565	1.04184e+06	702144	326892	897909	2.18741e+06	605822
WSOC_pos_716	ESI (+)	125.06	11.278	4.02461e+06	4.76416e+06	4.48239e+06	4.9076e+06	1.23316e+07	7.93761e+06	3.07753e+06	4.27511e+06	8.26268e+06	5.72146e+06	6.18735e+06	4.16521e+06	9.09692e+06	2.55077e+06	6.85026e+06	9.7594e+06	1.3741e+07	3.38419e+06	1.31226e+07	8.84924e+06	4.19102e+06	5.60064e+06	5.70951e+06	4.02706e+06	39021.5	3.5429e+06	1.933e+06	2.43307e+06	3.77828e+06	6.47146e+06	3.76744e+06	4.90221e+06	6.18602e+06	2.14133e+06	7.99438e+06	5.94513e+06	3.39009e+06	1.05216e+07	1.17687e+07	1.49597e+07	3.27624e+06	3.8209e+06	3.14532e+06	461846	1.50332e+06	746937
WSOC_pos_717	ESI (+)	125.06	9.363	1.4442e+07	1.10737e+07	1.59022e+07	7.18633e+06	2.05527e+07	1.31553e+07	7.21066e+06	7.18356e+06	1.21525e+07	8.70334e+06	1.06757e+07	9.02819e+06	1.19353e+07	3.34095e+06	2.02363e+07	2.56668e+07	2.33406e+07	7.42096e+06	3.49167e+07	3.36873e+07	1.22747e+07	1.39727e+07	1.54713e+07	8.98045e+06	120726	1.16284e+07	8.47301e+06	7.85619e+06	1.33577e+07	2.27759e+07	1.0616e+07	1.31513e+07	2.16325e+07	6.59776e+06	1.88782e+07	1.34217e+07	8.99607e+06	1.32431e+07	2.40764e+07	3.0909e+07	1.25824e+07	1.55844e+07	1.34253e+07	1.88442e+06	437430	3.5671e+06
WSOC_pos_718	ESI (+)	125.06	9.818	1.3439e+07	6.67184e+06	6.82042e+06	6.19644e+06	1.87826e+06	4.43538e+06	3.16996e+06	4.96427e+06	9.47297e+06	9.62514e+06	7.95178e+06	4.39705e+06	5.11859e+06	1.07081e+06	6.01301e+06	9.67537e+06	1.67211e+07	5.16418e+06	2.12042e+07	5.0652e+06	5.08274e+06	3.64266e+06	4.31048e+06	5.5497e+06	54390.1	6.33037e+06	5.70811e+06	4.98865e+06	6.79684e+06	1.38014e+07	4.7591e+06	5.99384e+06	1.25767e+07	3.49864e+06	1.65222e+07	6.84716e+06	2.49052e+06	1.15429e+07	1.63332e+07	1.68419e+07	1.02442e+07	5.18886e+06	3.94306e+06	2.59955e+06	1.31194e+07	1.45253e+06
WSOC_pos_719	ESI (+)	125.06	7.313	4.257e+06	7.51195e+06	3.51487e+06	4.37558e+06	240462	6.30795e+06	4.62964e+06	3.93535e+06	1.37032e+06	3.54394e+06	3.40993e+06	2.72208e+06	6.4834e+06	1.86534e+06	4.81712e+06	6.52539e+06	9.45416e+06	2.3807e+06	9.27017e+06	7.78857e+06	3.42453e+06	4.13787e+06	3.78134e+06	2.98465e+06	76116.7	3.71312e+06	1.71444e+06	2.2827e+06	3.66112e+06	5.80069e+06	1.95213e+06	5.07215e+06	1.23968e+07	4.53654e+06	7.97138e+06	5.85946e+06	9.2162e+06	5.71178e+06	1.25116e+07	3.30056e+07	7.82765e+06	4.65415e+06	1.3894e+07	857314	769308	1.73876e+06
WSOC_pos_720	ESI (+)	125.06	8.075	7.54723e+06	9.20625e+06	3.6944e+06	7.48024e+06	443637	7.01354e+06	5.2535e+06	4.83753e+06	4.72945e+06	4.09522e+06	4.66552e+06	3.55106e+06	6.10299e+06	1.8804e+06	5.64377e+06	6.85375e+06	1.39475e+07	3.83868e+06	1.35467e+07	1.09859e+07	3.91503e+06	7.58973e+06	8.56594e+06	4.76971e+06	214152	4.29917e+06	3.435e+06	3.75247e+06	7.32213e+06	1.00421e+07	4.28331e+06	7.99538e+06	3.77675e+07	6.12665e+06	1.3788e+07	1.35932e+07	7.05808e+06	1.42241e+07	3.03239e+07	3.36823e+07	1.87246e+07	1.24538e+07	1.85957e+07	1.64629e+06	1.5848e+06	3.04524e+06
WSOC_pos_721	ESI (+)	125.06	10.899	2.58302e+06	6.35841e+06	3.64611e+06	5.55598e+06	1.15722e+07	7.22473e+06	2.71289e+06	922367	6.96491e+06	4.97341e+06	6.39242e+06	4.57348e+06	8.27756e+06	2.30693e+06	6.26436e+06	8.21737e+06	1.4433e+07	2.34925e+06	1.38771e+07	9.06593e+06	4.39902e+06	5.29277e+06	1.48032e+06	4.18805e+06	71921.1	3.75822e+06	3.11772e+06	2.53775e+06	4.80615e+06	6.98831e+06	2.90186e+06	5.36974e+06	3.67475e+06	2.89691e+06	4.44313e+06	2.35275e+06	3.71941e+06	4.546e+06	6.36855e+06	1.07806e+07	7.32473e+06	3.46907e+06	4.85824e+06	544767	2.07304e+06	809806
WSOC_pos_722	ESI (+)	125.06	8.815	9.26099e+06	1.01188e+07	1.64746e+06	2.07462e+06	1.17066e+07	7.55505e+06	1.13881e+07	4.59928e+06	1.07313e+07	3.35017e+06	8.35505e+06	7.6411e+06	5.93331e+06	1.75613e+06	4.61524e+06	6.04552e+06	1.16919e+07	3.1876e+06	1.14517e+07	8.44162e+06	4.25924e+06	6.89844e+06	6.03128e+06	3.75946e+06	71891.6	837718	3.08338e+06	2.96513e+06	5.30625e+06	8.87622e+06	3.76136e+06	5.00022e+06	1.829e+07	5.2604e+06	1.19157e+07	4.18877e+06	7.21935e+06	1.39515e+07	9.83946e+06	1.56318e+07	1.03075e+07	8.2984e+06	1.25354e+07	2.92477e+06	1.08003e+06	1.70179e+06
WSOC_pos_723	ESI (+)	125.06	14.372	1.18588e+06	1.50814e+06	486043	1.07599e+06	5.72891e+06	1.13204e+06	545101	997815	435434	268170	1.33187e+06	291210	2.3331e+06	357634	805935	1.32831e+06	6.29056e+06	1.22755e+06	1.27874e+06	6.68878e+06	431588	745024	1.20267e+06	1.79972e+06	13102	172718	476655	343335	1.46923e+06	1.50669e+06	427164	931593	8.54562e+06	178000	1.37449e+06	327175	1.7092e+06	3.54872e+06	1.42071e+06	953349	1.05039e+06	2.08787e+06	1.82008e+06	460046	603845	392511
WSOC_pos_724	ESI (+)	125.06	16.943	1.45273e+06	1.77917e+06	371334	619118	946636	661590	732271	550238	195257	536545	513063	476749	442404	253656	81463.6	588739	1.30112e+06	307525	826080	727174	220030	600709	356605	404542	883761	521048	233475	271716	672902	813300	203483	423828	1.25604e+06	329909	495249	887120	613520	1.27462e+06	673899	1.41569e+06	983647	1.55669e+06	2.59153e+06	320745	184187	283806
WSOC_pos_725	ESI (+)	125.071	4.139	1.65803e+06	607507	319875	622184	303249	186393	25489.1	582031	844595	753796	799381	865488	198183	20386.2	1.07311e+06	1.16704e+06	271224	925538	1.43158e+06	308996	1.14614e+06	508875	562126	359493	169650	656608	524907	428305	411571	619516	430951	417297	388715	168962	579359	844237	115650	291627	571101	481252	251521	910434	760183	58842.6	54049.5	25741.8
WSOC_pos_726	ESI (+)	125.096	11.476	2.21964e+07	7.7823e+06	1.25171e+07	1.07186e+07	1.93557e+07	1.0374e+07	1.41851e+07	8.22579e+06	8.67875e+06	5.49578e+06	1.11043e+07	1.13993e+07	8.33635e+06	2.972e+06	7.94563e+06	1.60006e+07	1.76901e+07	2.86027e+06	1.17069e+07	1.1045e+07	9.6624e+06	7.40199e+06	1.15194e+07	3.30819e+06	166062	6.1972e+06	2.68944e+06	2.69812e+06	7.84559e+06	1.02248e+07	2.39124e+06	7.64612e+06	1.32083e+07	3.13585e+06	5.35645e+06	1.24925e+07	6.86752e+06	2.14443e+07	9.16057e+06	8.64551e+06	1.0688e+07	6.09823e+06	5.72116e+06	1.2164e+06	1.10627e+06	3.68577e+06
WSOC_pos_727	ESI (+)	125.096	16.676	3.29711e+06	3.04906e+06	1.30766e+06	2.0672e+06	3.74194e+06	611969	888685	1.58464e+06	2.35454e+06	3.23096e+06	2.75853e+06	1.62095e+06	1.98587e+06	1.06353e+06	2.21202e+06	2.36702e+06	2.07672e+06	950003	4.17735e+06	2.58512e+06	1.05541e+06	1.17005e+06	1.97093e+06	1.85438e+06	2.41801e+06	1.11099e+06	999269	481065	2.03225e+06	2.35928e+06	929799	1.22277e+06	3.69769e+06	1.30305e+06	1.02139e+06	1.63372e+06	1.03427e+06	3.31274e+06	1.26003e+06	552685	3.43291e+06	1.90605e+06	2.49537e+06	491699	627049	2.25794e+06
WSOC_pos_728	ESI (+)	125.096	13.053	4.62687e+06	4.26901e+06	3.94729e+06	4.19173e+06	1.16652e+07	5.702e+06	3.19156e+06	4.03797e+06	6.48323e+06	4.52608e+06	5.44727e+06	3.97911e+06	7.60266e+06	2.2454e+06	6.01356e+06	8.47203e+06	9.71574e+06	2.59783e+06	9.23812e+06	8.99859e+06	4.7759e+06	4.47898e+06	6.40658e+06	3.2455e+06	43651.1	3.5841e+06	11161.5	8999.53	4.06782e+06	8.1235e+06	2.75501e+06	5.26522e+06	1.12234e+07	2.42784e+06	6.44632e+06	5.11468e+06	3.15608e+06	4.82136e+06	7.37098e+06	7.82487e+06	6.89919e+06	3.35567e+06	3.38054e+06	627654	3.8232e+06	2.50226e+06
WSOC_pos_729	ESI (+)	125.096	10.189	6.81823e+06	3.10909e+06	2.44713e+06	4.5737e+06	5.33936e+06	2.35301e+06	2.52745e+06	1.66677e+06	4.64017e+06	1.5058e+06	3.33555e+06	1.80828e+06	2.69254e+06	1.59678e+06	4.36041e+06	3.57158e+06	3.58407e+06	4.17014e+06	5.38154e+06	3.42221e+06	2.61505e+06	4.72357e+06	4.16018e+06	4.2994e+06	23430.8	3.30624e+06	3.62036e+06	2.84851e+06	4.50578e+06	26139.5	3.23407e+06	4.78072e+06	1.35254e+07	665953	1.02881e+07	3.55111e+06	2.47967e+06	2.98089e+06	1.37005e+07	1.62453e+07	4.89468e+06	4.50009e+06	6.21911e+06	260112	408008	2.10027e+06
WSOC_pos_730	ESI (+)	125.096	12.09	4.34234e+06	6.27349e+06	3.72462e+06	4.90954e+06	9.49616e+06	6.71269e+06	4.02855e+06	9.61221e+06	6.76775e+06	4.66428e+06	6.49932e+06	7.86167e+06	8.68508e+06	5.51522e+06	1.12987e+07	1.35611e+07	2.03892e+07	6.87448e+06	2.25424e+07	1.76761e+07	6.39684e+06	8.75191e+06	7.52429e+06	6.61276e+06	43047.4	6.13855e+06	343.384	1915.67	5.84572e+06	1.06901e+07	4.2492e+06	7.38007e+06	1.06681e+07	5.22303e+06	7.48167e+06	8.64055e+06	4.08968e+06	8.89176e+06	9.19725e+06	1.05303e+07	6.62917e+06	4.66602e+06	8.05389e+06	1.45799e+06	7.40198e+06	4.32848e+06
WSOC_pos_731	ESI (+)	125.096	15.007	2.10719e+06	1.55926e+06	6183.03	3.43165e+06	7.73873e+06	1.67267e+06	8989.45	2.66529e+06	2.49202e+06	3.85667e+06	3.55923e+06	2.58119e+06	6.84484e+06	299385	3.51983e+06	4.32978e+06	1.3023e+06	272866	5.81234e+06	2.54322e+06	3.21352e+06	1.33291e+06	1.65435e+06	1.6909e+06	32547.1	1.73896e+06	1.26802e+06	511739	1.94711e+06	1.66615e+06	1.14559e+06	1.7952e+06	2.21737e+06	774516	2.07524e+06	2.42453e+06	1.91747e+06	3.6785e+06	2.04226e+06	2.22268e+06	1.29072e+06	1.96411e+06	2.79574e+06	959233	4.07913e+06	1.47044e+06
WSOC_pos_732	ESI (+)	125.107	9	6.18277e+06	43414.4	7944.43	7837.34	1181.68	108.968	1.36899e+06	12195.9	240024	9575.96	189225	4771.58	111475	86249.6	20858.1	400252	8158.98	248026	16113.3	21495.6	3.26383e+06	2763.2	4.4344e+06	9.58289e+06	7290.34	31911.4	2.42449e+06	13450.3	3145.03	29710.5	135421	3206.04	610.995	2413.95	53253	30618.7	5603.37	1.60873e+07	153660	18187.5	44256.3	9.78228e+06	30735.1	418099	13561.3	3668.38
WSOC_pos_733	ESI (+)	125.107	6.196	5.2977e+06	3.90582e+06	445480	882284	340110	2.01308e+06	1.14537e+07	2.05322e+06	1.47945e+06	2.61645e+06	1.42958e+06	1.11761e+06	464878	367534	1.78199e+06	3.0805e+06	1.67411e+06	1.07712e+06	2.52182e+06	1.28825e+06	1.11836e+06	706783	572153	1.04881e+06	175102	2.50886e+06	1.12885e+06	1.27489e+06	1.3619e+06	366578	339039	621782	3.55437e+06	499256	230706	4.65264e+06	745284	5.52671e+06	635114	7.84727e+06	2.08248e+06	4.23865e+06	8.71656e+06	5.58112e+06	3.14844e+06	1.13358e+06
WSOC_pos_734	ESI (+)	125.108	8.371	2.3181e+07	3.14259e+07	4.12901e+06	7.30341e+06	115368	6.92713e+06	9.11388e+07	1.0404e+07	4.93463e+06	9.58217e+06	4.28501e+06	8.87494e+06	4.72224e+06	3.43406e+06	7.91303e+06	9.57825e+06	1.38324e+07	5.38082e+06	1.09435e+07	1.70419e+07	8.86711e+06	4.9494e+06	8.03604e+06	9.24894e+06	171260	2.05771e+07	1.58274e+07	1.18123e+07	4.559e+06	1.4577e+07	2.36579e+06	3.12446e+06	1.55292e+07	3.07672e+06	849416	2.9475e+07	1.32705e+07	1.46438e+07	2.26796e+06	2.73834e+07	3.03698e+07	2.24396e+07	1.27805e+07	1.02433e+07	9.34197e+06	4.40118e+06
WSOC_pos_735	ESI (+)	125.108	6.549	8.53001e+06	1.62847e+07	1.73498e+06	4.49371e+06	564787	7.32204e+06	8.71681e+07	1.3647e+07	2.87913e+06	4.716e+06	2.42485e+06	2.96546e+06	6.46052e+06	176042	7.59863e+06	6.97013e+06	4.61832e+06	5.37637e+06	9.88122e+06	7.88104e+06	4.86928e+06	2.22358e+06	1.08669e+06	6.16916e+06	966246	1.00082e+07	1.92959e+06	1.90215e+06	2.35089e+06	1.52152e+06	701017	2.00867e+06	5.11896e+06	903752	750763	2.79759e+06	4.2794e+06	1.60857e+07	1.45319e+06	1.7396e+07	4.77333e+06	7.48269e+06	1.83956e+07	5.73311e+06	4.38056e+06	1.41738e+06
WSOC_pos_736	ESI (+)	125.108	7.124	2.24405e+07	2.31843e+07	4.10704e+06	7.60511e+06	916527	8.63093e+06	6.71551e+07	1.30688e+07	7.82888e+06	1.10314e+07	8.05492e+06	1.05633e+07	6.29612e+06	4.36736e+06	9.67997e+06	1.20526e+07	1.39743e+07	6.8578e+06	1.46911e+07	1.14895e+07	8.25843e+06	4.24456e+06	6.0019e+06	8.94477e+06	455728	1.64669e+07	1.34698e+07	1.1453e+07	6.41821e+06	1.00116e+07	3.27696e+06	3.43885e+06	1.41344e+07	2.85146e+06	1.31893e+06	2.01316e+07	6.39219e+06	2.0113e+07	3.7933e+06	2.58945e+07	2.22748e+07	1.7486e+07	1.78795e+07	1.55764e+07	1.29732e+07	8.84528e+06
WSOC_pos_737	ESI (+)	125.133	12.403	357290	72134.7	618320	598719	1.05366e+06	707378	272649	616494	1.1674e+06	160443	857700	683528	1.80811e+06	332939	699278	943005	438413	39201.6	1.35606e+06	873994	363453	54364.4	171722	92800.2	0	113577	67.4588	0	67680.3	341491	11480.7	100074	9090.65	4883.51	59459.6	186265	51329.9	22709.1	13570.5	42691.6	26716.3	3062.02	11578.6	2287.68	6462.08	9603.27
WSOC_pos_738	ESI (+)	125.133	17.102	133782	26720.8	18002.4	37035.3	126857	66541.9	29606.7	61835.9	130125	126359	75680	69128.6	136574	7114.8	158342	97038.1	319799	131465	204469	171122	131412	49976.8	55853.5	38891.3	58127.7	23752.6	5034.12	10954.1	49920.8	104705	50181	37737	74496	34440.7	81994.8	56381.2	79476.6	21386	91114.3	111309	107417	377170	47450.5	22639.8	24353.7	19478.4
WSOC_pos_739	ESI (+)	125.133	12.977	181067	94003	191171	246709	360697	213914	105199	170371	409019	71559.7	370978	298232	486764	82538.4	241849	278669	221114	18584.8	469239	234600	85429.5	29842.9	70901	23285.1	0	26577.6	153.881	0	43259.7	74670	7291.28	40845.4	91967.5	7362.53	68181.5	84505.4	32611	96732.7	58822.3	44519	66058.7	37585.7	31536.8	4173.82	4708.99	18333.5
WSOC_pos_740	ESI (+)	125.185	16.478	4611.53	6177.15	0	0	0	4893.32	0	0	3106.12	2912	0	0	5271.5	1107.73	5166.69	0	5708.87	2590.83	0	0	0	2774.68	0	2259.07	0	0	5253.38	0	0	0	4521.19	0	0	0	0	2854.99	0	0	0	0	5391.55	3958.42	4625.93	0	0	5351.98
WSOC_pos_741	ESI (+)	125.727	16.995	1846.31	0	0	0	0	0	0	2564.75	0	0	0	0	0	0	2660.94	4608.75	0	2052.26	5020.16	2462.26	0	2839.85	2229.61	1698.25	10425.6	0	0	0	0	6273.54	2057.92	0	14394.3	2736.49	1658.79	2409.8	0	0	2529.34	0	0	0	4068.16	0	0	2880.95
WSOC_pos_742	ESI (+)	126.055	8.436	866189	1.22199e+06	176878	1.94743e+06	12845.2	3.74649e+06	1.22645e+06	3.07472e+06	2.70627e+06	3.387e+06	2.95883e+06	2.7171e+06	7.00314e+06	142545	1.25893e+06	1.13468e+06	6.69401e+06	2.41733e+06	587878	3.01001e+06	1.55328e+06	3.48953e+06	1.59258e+06	652692	13593.1	2.44412e+06	1.04109e+06	1.2197e+06	750921	2.59911e+06	1.37531e+06	1.38145e+06	2.65828e+06	737108	6.7151e+06	878537	1.03471e+06	716403	2.73823e+06	5.78597e+06	1.37794e+06	1.4999e+06	951945	166160	195478	838884
WSOC_pos_743	ESI (+)	126.055	9.05	576157	599100	817879	437382	966410	504011	1.20238e+06	1.09396e+06	652233	987262	488721	406318	897594	320364	835780	659593	1.12902e+06	1.33866e+06	1.36148e+06	976353	349344	866551	1.60416e+06	382520	11221	183448	467968	1.0334e+06	546945	355243	641994	506696	318818	631200	1.40361e+06	1.11485e+06	145154	1.08931e+06	1.77313e+06	1.53709e+06	661697	264024	698662	92448.9	134281	218475
WSOC_pos_744	ESI (+)	126.055	5.205	5.04562e+06	2.84898e+06	2.55178e+06	4.03325e+06	3.15276e+06	886578	4.11568e+06	2.38378e+06	1.10346e+07	7.69668e+06	1.23668e+07	5.33996e+06	3.60125e+06	335849	7.80358e+06	7.26613e+06	2.43642e+07	8.80264e+06	2.04008e+07	7.10925e+06	6.38424e+06	8.51858e+06	1.29679e+07	7.44984e+06	895252	7.83397e+06	9.47735e+06	1.08708e+07	1.41948e+07	1.60142e+07	1.08621e+07	4.89377e+06	6.25326e+06	1.45072e+06	9.51044e+06	4.80075e+06	5.6344e+06	3.85298e+06	7.02402e+06	9.21437e+06	9.29839e+06	4.36281e+06	7.60669e+06	208362	137625	169595
WSOC_pos_745	ESI (+)	126.055	7.028	1.81089e+06	1.27845e+06	1.04801e+06	2.77238e+06	140150	3.56325e+06	2.02922e+06	1.60729e+06	2.12297e+06	3.59466e+06	2.34936e+06	1.68549e+06	4.32108e+06	1.53498e+06	5.02928e+06	3.40369e+06	4.63019e+06	5.29307e+06	5.57181e+06	4.95923e+06	1.52821e+06	4.88873e+06	1.83492e+06	2.2385e+06	70476.5	1.79558e+06	1.76796e+06	1.50639e+06	2.00107e+06	2.44336e+06	1.51892e+06	2.79659e+06	2.21969e+06	427407	6.02917e+06	1.51235e+06	874413	1.02542e+06	2.2518e+06	4.43497e+06	2.01847e+06	150548	1.81851e+06	321309	89746.2	225576
WSOC_pos_746	ESI (+)	126.055	7.2	152739	263816	377441	282485	229598	296621	2.02922e+06	1.60729e+06	1.68229e+06	4.49901e+06	1.36913e+06	1.68549e+06	4.32108e+06	1.53498e+06	3.84129e+06	3.40369e+06	366531	3.77202e+06	5.71869e+06	166023	1.52821e+06	129070	1.27042e+06	137624	70476.5	1.67068e+06	1.2244e+06	1.50639e+06	2.00107e+06	258697	1.51892e+06	473170	713982	352599	5.09263e+06	110468	264400	465165	662085	4.6987e+06	393569	190015	463734	165960	105053	219188
WSOC_pos_747	ESI (+)	126.055	7.837	1.40386e+06	2.06585e+06	4.09882e+06	3.65616e+06	375688	1.01328e+07	4.81127e+06	8.43352e+06	5.00207e+06	7.67177e+06	7.62644e+06	3.07016e+06	2.0671e+07	6.13811e+06	9.44598e+06	1.23329e+07	7.76213e+06	5.26599e+06	1.92338e+07	9.46496e+06	4.65923e+06	7.79668e+06	3.43886e+06	4.52335e+06	44097.3	6.38149e+06	4.39862e+06	4.40517e+06	3.35035e+06	5.28286e+06	2.13493e+06	3.13233e+06	1.51082e+06	436597	8.47829e+06	2.66764e+06	2.16189e+06	643184	2.22467e+06	7.61283e+06	2.68464e+06	1.00681e+06	1.93577e+06	61556.1	64921	1.05063e+06
WSOC_pos_748	ESI (+)	126.055	4.265	2.97039e+06	2.29163e+06	782706	1.10812e+06	226743	187729	82088.5	1.12212e+06	2.03739e+06	1.44345e+06	1.67517e+06	1.64735e+06	187020	38467.9	1.42623e+06	1.5187e+06	3.77047e+06	1.1634e+06	5.3586e+06	1.53625e+06	1.14159e+06	1.84294e+06	1.24589e+06	1.25727e+06	317611	1.89323e+06	967386	1.30599e+06	1.82064e+06	2.4352e+06	909369	1.32108e+06	5.48276e+06	715925	1.75944e+06	2.20151e+06	1.21841e+06	2.67401e+06	2.66359e+06	3.51986e+06	2.27115e+06	2.20237e+06	3.43285e+06	250822	373097	214915
WSOC_pos_749	ESI (+)	126.063	9.72	1.47621e+06	492974	531597	397416	416490	902528	196800	335301	116158	511737	404767	880312	985976	799644	1.23658e+06	681226	1.38418e+06	669400	911538	1.01258e+06	438705	141573	640441	77575.6	3570.7	232124	220170	221967	125650	555715	292477	451082	800445	337997	878723	480015	204285	495560	876527	1.17412e+06	1.33865e+06	571540	923082	220367	919220	112123
WSOC_pos_750	ESI (+)	126.067	10.777	805041	476830	423524	323086	1.30891e+06	382572	466867	380146	785196	518963	486314	497332	716501	73844.6	490175	671438	1.51742e+06	102478	1.24392e+06	1.0185e+06	58158.8	577165	231109	334369	1144.04	82134	104333	175262	340428	569307	37312.6	268243	459227	224319	388989	520785	434919	422885	198471	1.40773e+06	297109	616180	685618	20893.6	103754	11857.4
WSOC_pos_751	ESI (+)	126.068	14.559	627634	379876	197330	1.1097e+06	363844	580274	52969.6	647174	1.07675e+06	200135	597179	893119	154878	70465.1	844328	1.43976e+06	845103	135080	3.76659e+06	5.87768e+06	395462	261322	195857	203776	2036.58	504424	117906	238246	891035	1.07413e+06	40564.5	375000	407179	76259.4	228344	505014	129442	372461	187442	620384	72343.7	211750	298862	10650.9	7785.77	57192.6
WSOC_pos_752	ESI (+)	126.068	12.359	675642	242599	491968	234388	336577	166795	87150.9	151764	646714	566887	112592	412536	163862	64968.3	415053	427252	849487	189567	2.32081e+06	752855	283313	363128	636061	169838	134.857	165816	0	0	313737	685138	243497	214896	3.33763e+06	105240	119290	125687	245665	147376	720808	250913	278890	781690	1.39378e+06	28341.3	56655.8	260153
WSOC_pos_753	ESI (+)	126.091	8.857	2.41748e+06	2.12951e+06	145072	338482	3088.17	150787	1.81041e+06	643255	131883	122734	162729	341744	284045	251467	210679	160522	1.62709e+06	114356	1.34611e+06	319851	593340	620418	95322.7	405676	545.762	441236	94809	76639.9	44218.4	100527	82935.9	122261	1.07235e+06	87306.6	155161	72607.1	98404.1	1.00187e+06	221425	296368	2.19082e+06	942649	235527	1.60915e+06	889559	5.81616e+06
WSOC_pos_754	ESI (+)	126.091	18.397	67097.5	32867.6	15792.3	33016	79526.3	35069.6	107481	12532.5	18385	24769	32421.5	23753.7	7184.2	23311.7	19478.6	6944.58	11321	4443.52	27893	34627.1	19782.9	26335.1	21603.9	18595.7	41957.8	10073.4	4573.21	6103.21	7022.94	36064.5	5901.88	35966.2	20670.9	7763.13	8418.7	15489.3	19882.7	27539.8	35193.4	18617.4	21401.1	43506	14165	2329.73	4156.04	3899.6
WSOC_pos_755	ESI (+)	126.091	12.67	349168	156987	211957	173113	295964	391395	357583	200071	153530	123068	367452	174419	535163	112125	350271	361334	406336	90139.7	262992	665297	108386	134795	93558.9	98206.4	466.69	141122	0	0	81917.2	240104	73492.1	287029	218319	81021.5	485019	149261	165486	219568	762491	566221	120049	156924	193911	55715.7	53511.5	70391.7
WSOC_pos_756	ESI (+)	126.091	10.306	7.52444e+06	3.9739e+06	3.83264e+06	3.94665e+06	7.25896e+06	3.3258e+06	2.89909e+07	3.37604e+06	3.95047e+06	2.93804e+06	2.48996e+06	3.83157e+06	4.71253e+06	1.53483e+06	5.26217e+06	6.20265e+06	6.75312e+06	1.45522e+06	8.91986e+06	9.38819e+06	3.57973e+06	1.84914e+06	2.69555e+06	2.82625e+06	28260.5	1.74859e+06	1.67152e+06	1.22117e+06	1.8191e+06	5.80624e+06	1.17536e+06	1.98961e+06	8.00975e+06	1.88012e+06	2.81659e+06	2.46144e+06	1.99071e+06	3.93856e+06	3.88149e+06	5.30626e+06	7.37056e+06	2.87518e+06	2.85747e+06	4.88496e+06	3.64357e+06	9.29651e+06
WSOC_pos_757	ESI (+)	126.091	4.704	101317	43125.3	43296.1	62438.4	10175	16147.4	2.25816e+06	80183.8	39943.4	19211.1	85251.6	70377.9	19476	1038.84	64294.6	108200	54697.5	69656.6	380049	111711	150297	242704	78725.3	50946.2	12452.4	71004.9	14018.6	70430.6	90580.4	57631.8	16243.4	214146	228442	31817.4	91237.6	138909	78450.8	553396	162097	308757	35023.1	140958	127949	10036.1	49484.2	141194
WSOC_pos_758	ESI (+)	126.092	4.173	293823	332847	221440	395911	133333	86375.8	7650.01	441402	325811	319677	444848	412216	55150.8	5087.36	481635	573228	1.55959e+06	436446	884691	1.31339e+06	658272	883132	384743	379012	61392.6	448159	199319	209898	414595	324439	1.249e+06	634796	5.30551e+06	512232	693868	1.74835e+06	511614	1.13279e+07	2.72274e+06	2.56087e+06	1.20364e+06	286660	257540	159168	305714	490198
WSOC_pos_759	ESI (+)	126.111	8.501	1.55436e+06	2.32556e+06	301597	514379	562.256	178836	7.52168e+06	776042	314007	680884	279145	603969	316466	235447	581385	667496	9983.7	385913	696505	1.23292e+06	629454	341049	545680	715938	10954	1.5852e+06	1.12466e+06	897468	301311	1.04764e+06	147996	204096	1.15969e+06	79707.2	2384.03	2.25358e+06	1803.56	1.05918e+06	26525.2	2.14704e+06	6248.45	1.6671e+06	895161	3036.61	4605.34	303001
WSOC_pos_760	ESI (+)	126.111	7.663	1.17421e+06	1.38393e+06	44664.3	126846	782.548	91705.3	3.51321e+06	271429	43870	287353	6775.63	176937	3699.75	4131.79	96900.3	213867	366616	11322	263246	522810	79951.3	77580.2	109084	170898	864.226	310416	198008	189831	7489.75	196300	10919.7	35545.3	678315	126780	2605.61	1.08532e+06	361468	708917	16211	1.15663e+06	1.52534e+06	1.12133e+06	778752	995531	667854	369935
WSOC_pos_761	ESI (+)	126.128	7.553	66358.6	131947	543736	993296	1660	43168.1	92145.5	79539.1	587056	89650.7	393235	65756.1	129001	5853.4	92559.1	126121	264904	39152.5	78052.2	62959.6	37809.7	42829.3	42931.4	21228.8	514.027	24940.9	18578.7	16040.1	14565	74386.9	42825.7	27539.9	659878	6677.7	59438.2	46675	14881	20523.2	129871	125160	48781.8	15165.6	116627	83774.9	1.24046e+06	3.53046e+06
WSOC_pos_762	ESI (+)	126.128	10.43	6991.69	76708.2	18737.1	2909.21	9043.6	6478.75	7768.97	0	5276.73	3249.2	4422	2807.46	5460.82	0	0	4470.94	142798	3137.31	7931.73	4860.52	2550.02	33204.4	38602.9	7203.31	0	2567.68	0	0	3734.34	6025.21	2414.86	2913.38	122357	177859	29217.9	10636.3	34073.2	43857.1	125122	76277.4	147051	79892.9	5081.1	117595	92913.1	292958
WSOC_pos_763	ESI (+)	126.128	11.346	105183	142354	47226.8	3279.67	9043.6	0	13473.1	3392.48	12470.6	6845.86	7348.13	9346.71	0	0	5799.56	5273.65	314885	10632.2	8143.85	9300.55	14057.2	50347.1	141265	0	338.964	5015.15	0	873.174	3647.21	22803.2	5301.73	0	370323	522694	112158	4073.28	62792.5	75309.1	339431	5447.65	342359	237483	213771	250577	162876	440548
WSOC_pos_764	ESI (+)	126.128	6.218	139082	786801	61076.8	78220.8	74103.7	227277	358588	132083	31424.1	175036	50349	189975	226433	57177.9	96192	93872.2	218313	75523.2	117897	141271	93640.9	90806.5	7045.66	48236.1	15301.1	63415.4	32009.8	28650.6	64639.8	25272.5	15369.4	38920.8	475991	9949.24	91185.4	102191	127702	259523	308544	218980	299272	116953	34888.4	197377	927726	42941.9
WSOC_pos_765	ESI (+)	126.128	15.074	5318.31	4873.84	117.238	3794.64	0	5249.4	259.457	3526.5	0	5020.53	3996.62	7270.32	6595.22	8931.93	3373.19	0	0	0	0	0	3079.05	0	4426.44	5187.02	194.867	12038.9	0	0	14112.2	4032.97	2138.06	2465.21	93777.8	0	2902.02	0	4957.28	16621.7	0	20127.8	0	0	7041.88	8584.1	172580	6016.49
WSOC_pos_766	ESI (+)	126.128	13.348	52911.8	5306.74	3236.36	5241.55	9726.37	0	0	4282.4	4907.52	0	3730.82	5164.49	7020.51	5655.97	3684.11	6000.44	17072	4050.35	91492.1	7934.77	3104.18	2824	152259	68725.9	235.54	71638.7	46.5876	43.125	188261	3092.14	82038.7	22645.7	309215	34850.2	73480.6	10752.7	64970.5	95243.7	118192	205081	183652	0	0	2006.23	229961	5796.04
WSOC_pos_767	ESI (+)	126.128	7.079	460469	447964	46989.8	93628.5	20817	170809	594522	30570.4	54234.7	340997	217220	172722	366438	35976.5	79166.8	296477	406090	53063.2	82717.4	94528	56387.9	45212	81567.9	28879.7	688.122	11938.9	60773.5	87165.5	29724.7	62909	17127	27520.1	426568	27645.5	60883.9	67399	56821.7	353403	198647	226947	328147	405351	187711	27953.5	3.83346e+06	2.78565e+06
WSOC_pos_768	ESI (+)	126.128	5.381	14244.3	140844	14729.9	52993.2	17166.7	9906.15	69094.6	24173.7	12869.9	24906.5	4574.13	80570.8	2712.32	1822.16	32883.5	18125.7	48482.8	105718	31360.9	51278.2	13077.4	5715.37	4874.53	5625.21	3472.8	12810.1	5213.83	9913.75	5204.14	1780.97	20293.4	16623.3	56165.8	1592	28994.1	3783.18	13298.9	39307.1	113554	11442.4	44443.2	3645.19	24739.1	74430	456052	2925.52
WSOC_pos_769	ESI (+)	126.961	10.889	71857.3	176373	0	0	0	6143.61	159285	0	4032.91	0	2973.91	0	0	0	5878.77	0	83797.9	0	6905.41	0	0	3816.61	4849.54	0	0	0	1935.19	1673.12	6040.67	4975.8	1965.51	4202.74	12439.7	13455.5	3611.29	4316.81	8294.96	160227	0	7011.24	422407	170435	115980	422672	481222	112559
WSOC_pos_770	ESI (+)	127.015	14.847	33729.6	61186.2	211.603	5300.22	0	0	0	0	0	0	0	4156.72	0	0	4587	717.912	7923.62	4809.51	8223.87	0	0	3684.25	0	1995.98	0	2161.55	0	0	0	5828.24	0	2132.77	47895.8	0	0	0	2102.21	7488.83	15436.1	0	7039.8	11508.8	6242.1	7047.9	2859.33	883009
WSOC_pos_771	ESI (+)	127.016	12.141	2.59761e+06	651266	4.12177e+06	2.2093e+06	2.53531e+06	2.39071e+06	1.37701e+06	449247	1.98802e+06	211853	854318	1.38583e+06	1.51326e+06	510052	1.65507e+06	2.14675e+06	1.17304e+06	241662	9.65121e+06	2.49586e+06	1.48988e+06	354135	612541	207654	7071.27	3.0846e+06	1483.65	2697.26	882566	6.20198e+06	278610	965784	2.11714e+06	318382	334447	710378	343193	581835	1.10785e+06	1.00124e+06	1.31255e+06	679285	746187	354353	875665	1.07557e+06
WSOC_pos_772	ESI (+)	127.016	6.204	24023.4	340863	20059.1	13567.4	5186.52	30578.3	2.89505e+06	28526.4	2246.13	8217.89	0	1819.74	44472.8	891.91	5003.26	22761.4	169347	13192.8	8201.93	15570.3	25033.4	14465	2167.23	3873.6	7143.73	7815.31	1466.43	2431.57	0	9936.84	1140.66	6535.95	89624.5	95603.8	84035.1	14539.4	41982.4	362440	143879	132876	624325	2575	4326.93	679687	1.07436e+06	2839.5
WSOC_pos_773	ESI (+)	127.016	13.843	83253.4	104482	2201.8	12814.7	0	0	169693	10138.3	4349.87	17372	3640.62	0	5825.95	0	0	0	0	2362.31	0	4806.03	2724.97	2931.86	19449.5	0	0	0	10682.3	30.0778	0	0	0	2405.65	7158.03	11612.3	0	2570.89	20982.4	0	0	0	6987.27	20807.1	7693.83	295996	120537	225643
WSOC_pos_774	ESI (+)	127.016	4.228	249949	4.14498e+06	172659	361307	85685.8	131108	21491.7	110623	56236.7	199242	34774.2	75621.1	34986.4	3899.08	295753	340758	2.92899e+06	184712	85363.4	561232	966199	1.2124e+06	235188	177623	74261.5	200767	244847	211942	119030	495090	457521	559511	943774	833834	5.79004e+06	1.56523e+06	1.82075e+06	2.5159e+06	3.53752e+06	4.74687e+06	2.34697e+06	565218	1.51451e+06	363830	407480	1.25738e+06
WSOC_pos_775	ESI (+)	127.075	14.224	3.8686e+06	2.84902e+06	2.53466e+06	2.61172e+06	1.99447e+06	3.06373e+06	1.31853e+06	1.8958e+06	4.04768e+06	2.70562e+06	2.50374e+06	2.59195e+06	2.48337e+06	498258	2.5058e+06	2.99478e+06	4.06651e+06	1.08283e+06	7.98266e+06	6.60029e+06	3.58265e+06	3.71731e+06	1.83127e+06	2.40475e+06	21003.2	2.32661e+06	626265	592265	976845	4.24177e+06	484686	2.36643e+06	3.09639e+06	706183	1.51513e+06	1.52278e+06	1.2967e+06	1.55149e+06	1.21689e+06	4.02919e+06	2.41864e+06	2.11213e+06	1.30376e+06	182387	328471	1.40493e+06
WSOC_pos_776	ESI (+)	127.075	15.585	3.85922e+06	1.29044e+06	2345.55	2.09156e+06	944713	4.3748e+06	4373.39	2.25272e+06	3.64768e+06	1.0389e+06	2.51355e+06	2.3921e+06	4.05771e+06	780753	2.94238e+06	2.04327e+06	3.00917e+06	1.00202e+06	3.98369e+06	4.68324e+06	2.4005e+06	1.6332e+06	2.55524e+06	1.52488e+06	5944.09	1.22531e+06	1.06679e+06	1.14513e+06	1.91377e+06	2.79374e+06	943344	2.54534e+06	2.03922e+06	637555	1.07839e+06	2.47965e+06	1.30756e+06	459990	1.99454e+06	2.55894e+06	1.47274e+06	1.49228e+06	1.05451e+06	212135	495465	1.20364e+06
WSOC_pos_777	ESI (+)	127.075	12.256	3.6455e+06	2.26046e+06	1.93616e+06	2.43151e+06	6.79193e+06	4.09636e+06	2.41229e+06	1.85134e+06	3.43564e+06	2.63609e+06	4.51282e+06	3.71614e+06	4.18829e+06	1.00652e+06	4.6794e+06	5.32084e+06	5.10341e+06	948612	8.85816e+06	4.32793e+06	2.34766e+06	2.69355e+06	3.07397e+06	1.64264e+06	30766.9	1.40172e+06	999.259	956.016	2.39915e+06	3.43212e+06	1.30655e+06	2.1609e+06	5.37757e+06	451847	2.31815e+06	2.30782e+06	1.91e+06	2.79948e+06	2.84673e+06	4.20802e+06	2.83473e+06	1.66833e+06	3.29207e+06	608358	610927	2.1135e+06
WSOC_pos_778	ESI (+)	127.075	7.925	1.6e+07	1.66275e+07	9.45465e+06	1.08734e+07	867287	1.60848e+07	1.05167e+07	1.03566e+07	1.21026e+07	1.22772e+07	1.11071e+07	9.74906e+06	1.68637e+07	5.73797e+06	1.56314e+07	1.8024e+07	3.06008e+07	7.52067e+06	3.29429e+07	2.29281e+07	8.95485e+06	1.28677e+07	1.50903e+07	9.09313e+06	346361	8.69036e+06	6.94396e+06	5.93773e+06	9.78559e+06	1.70747e+07	6.05899e+06	1.21481e+07	4.68709e+07	1.60696e+07	2.18429e+07	1.88369e+07	1.46094e+07	2.40359e+07	4.7693e+07	3.48773e+07	3.50808e+07	1.49727e+07	1.63863e+07	2.65028e+06	4.58831e+06	8.39981e+06
WSOC_pos_779	ESI (+)	127.075	14.71	6.32888e+06	667628	1.74084e+06	2.17193e+06	1.126e+07	3.68777e+06	71.465	2.42926e+06	4.36897e+06	2.54615e+06	4.87679e+06	2.94274e+06	5.09366e+06	871766	3.33218e+06	3.38702e+06	5.90811e+06	636628	7.83777e+06	4.24179e+06	2.34218e+06	1.33657e+06	5.10699e+06	1.75634e+06	10684.7	2.70012e+06	712289	1.45201e+06	3.30407e+06	3.84344e+06	532061	2.31109e+06	5.78344e+06	1.17923e+06	1.81307e+06	2.3582e+06	523045	4.44883e+06	4.41777e+06	4.32594e+06	4.09089e+06	491580	1.77781e+06	1.0902e+06	525419	1.65918e+06
WSOC_pos_780	ESI (+)	127.075	10.116	1.89366e+07	9.54244e+06	6.79819e+06	8.57314e+06	1.71393e+07	1.83691e+07	1.28317e+07	8.09484e+06	1.25468e+07	6.08987e+06	9.64634e+06	7.28697e+06	1.18017e+07	5.04758e+06	9.81657e+06	1.21077e+07	2.55172e+07	9.05014e+06	3.72545e+07	2.62735e+07	1.24981e+07	1.28233e+07	9.89469e+06	6.49695e+06	189707	9.61605e+06	4.408e+06	3.76922e+06	5.52432e+06	1.39307e+07	4.59818e+06	7.21436e+06	1.29343e+07	6.73707e+06	9.489e+06	1.81968e+07	5.48225e+06	1.25749e+07	1.03432e+07	1.13318e+07	7.7798e+06	7.41448e+06	1.23929e+07	3.15589e+06	3.28e+06	4.94112e+06
WSOC_pos_781	ESI (+)	127.076	8.721	3.94929e+07	3.39757e+07	6.73051e+06	1.25189e+07	659321	2.04182e+07	1.44259e+07	1.38214e+07	1.79291e+07	1.41339e+07	1.50051e+07	1.30244e+07	1.79937e+07	5.28068e+06	1.40733e+07	2.11657e+07	2.72259e+07	1.2203e+07	3.34066e+07	2.28894e+07	1.18984e+07	1.5244e+07	1.92246e+07	1.21718e+07	380394	8.856e+06	9.89358e+06	9.42878e+06	1.51547e+07	2.73884e+07	7.11208e+06	1.73277e+07	2.13168e+07	1.9027e+07	1.93659e+07	2.38367e+07	1.29976e+07	4.11235e+07	2.86193e+07	4.82875e+07	1.73584e+07	1.59175e+07	3.76493e+07	1.72881e+06	3.47951e+06	3.59742e+06
WSOC_pos_782	ESI (+)	127.076	13.322	3.47329e+06	1.53057e+06	1.67342e+06	2.96182e+06	4.5155e+06	2.57715e+06	2.04144e+06	1.21538e+06	2.9173e+06	1.96247e+06	1.67932e+06	572707	1.26056e+06	431879	1.23987e+06	1.33552e+06	3.2422e+06	1.93412e+06	5.301e+06	7.70019e+06	1.62357e+06	1.03192e+06	3.83689e+06	567211	17718.3	934040	608.616	2183.13	744514	2.48732e+06	541003	1.09453e+06	1.88472e+06	1.03535e+06	1.57215e+06	1.02817e+06	616888	3.00322e+06	1.56929e+06	1.84048e+06	1.67265e+06	1.04137e+06	1.72748e+06	161465	803146	1.03972e+06
WSOC_pos_783	ESI (+)	127.076	10.402	1.81477e+07	1.49198e+07	7.62043e+06	1.15544e+07	2.5327e+07	1.49672e+07	3.67373e+06	1.10982e+07	1.90885e+07	7.87129e+06	1.45152e+07	8.9862e+06	1.0685e+07	5.93694e+06	2.06745e+07	2.44788e+07	1.8685e+07	7.83917e+06	5.52672e+07	1.59977e+07	1.23726e+07	9.36951e+06	1.79218e+07	6.3156e+06	63394.8	4.25364e+06	4.72586e+06	3.85069e+06	7.62704e+06	2.46592e+07	4.72672e+06	7.55536e+06	3.95498e+07	5.7407e+06	1.63099e+07	1.62639e+07	9.54963e+06	1.87219e+07	1.86892e+07	2.4798e+07	1.07764e+07	8.4388e+06	1.80878e+07	1.4349e+06	4.57485e+06	4.62328e+06
WSOC_pos_784	ESI (+)	127.076	9.587	7.88747e+06	1.37333e+07	1.41552e+07	7.83976e+06	2.10348e+07	8.15962e+06	9.31173e+06	9.2957e+06	1.1375e+07	4.97228e+06	9.95164e+06	5.6194e+06	1.16578e+07	5.27184e+06	1.22472e+07	1.40201e+07	2.19339e+07	7.95308e+06	3.93502e+07	2.33709e+07	1.0267e+07	1.15336e+07	2.79246e+06	7.82668e+06	189469	7.2452e+06	7.14191e+06	2.29937e+06	1.13035e+07	1.7831e+07	6.01382e+06	1.06779e+07	2.45131e+07	1.20628e+07	2.01372e+07	6.21531e+06	1.17037e+07	1.09751e+07	2.7321e+07	3.80267e+07	1.71126e+07	5.71562e+06	1.93155e+07	1.4277e+06	1.95003e+06	5.35106e+06
WSOC_pos_785	ESI (+)	127.087	4.992	1.04149e+06	1.15512e+06	375546	831514	177647	146043	1.1222e+06	1.12817e+06	166629	664796	132921	1.64844e+06	56709.8	9113.4	1.8859e+06	926513	1.52517e+06	756477	2.34939e+06	1.27274e+06	2.96501e+06	436361	48361	609619	105618	569568	151003	618352	322712	561964	322847	524550	810748	573795	233406	934540	124967	705211	294347	1.28363e+06	626863	142740	196153	246455	148480	31396.8
WSOC_pos_786	ESI (+)	127.112	15.339	2.09382e+06	1.8262e+06	6456.32	1.70375e+06	2.81773e+06	2.32011e+06	5410.7	1.25964e+06	3.5477e+06	1.77225e+06	2.01541e+06	1.96665e+06	3.71506e+06	758184	3.68613e+06	3.8826e+06	5.55668e+06	962039	1.07252e+07	2.93823e+06	1.67305e+06	1.38768e+06	1.75562e+06	1.21984e+06	10747.8	1.10351e+06	886557	769665	1.51611e+06	3.84946e+06	876501	969929	2.66199e+06	803083	1.71755e+06	1.67355e+06	807846	1.63616e+06	2.49956e+06	2.20286e+06	2.05636e+06	1.79812e+06	2.43282e+06	384063	507306	2.81463e+06
WSOC_pos_787	ESI (+)	127.112	14.532	2.03196e+06	697391	1.62406e+06	845298	6.86975e+06	3.38708e+06	78.3015	1.17433e+06	2.13332e+06	2.63168e+06	1.69959e+06	1.46162e+06	2.07059e+06	513709	3.17668e+06	3.10156e+06	5.07622e+06	1.96306e+06	6.87945e+06	1.95992e+06	2.2362e+06	1.35971e+06	1.61338e+06	854247	10784.3	1.16145e+06	893077	285832	1.20941e+06	1.49559e+06	1.40337e+06	1.1299e+06	1.77391e+06	962084	347810	1.53968e+06	610620	1.41577e+06	1.75393e+06	538244	1.78599e+06	2.7131e+06	1.56117e+06	1.2142e+06	391308	1.68086e+06
WSOC_pos_788	ESI (+)	127.112	11.889	5.32153e+06	6.03388e+06	5.95086e+06	4.86596e+06	1.05584e+07	7.73526e+06	3.7924e+06	3.9948e+06	6.53053e+06	3.82143e+06	5.92939e+06	6.19226e+06	9.2575e+06	2.20582e+06	6.68208e+06	8.69712e+06	1.31301e+07	1.32383e+06	8.96301e+06	5.67063e+06	5.01016e+06	3.25852e+06	2.91052e+06	2.74086e+06	41742.1	2.45671e+06	599173	244.756	3.07338e+06	5.69969e+06	1.37698e+06	3.40658e+06	6.41324e+06	1.06989e+06	1.84802e+06	4.43475e+06	2.11e+06	2.76217e+06	3.94523e+06	3.18466e+06	1.52993e+07	6.17623e+06	2.67382e+06	1.8626e+06	4.81029e+06	4.93304e+06
WSOC_pos_789	ESI (+)	127.112	16.814	1.34422e+06	879112	363975	614130	1.94245e+06	746789	404653	272569	1.03335e+06	931430	1.22447e+06	526216	1.03442e+06	295165	444082	655063	1.76502e+06	388593	1.76844e+06	546886	335125	482621	502854	474526	488897	349217	217424	324272	443471	219234	359445	460975	1.05449e+06	361350	456739	455328	338634	863922	626179	673422	710326	1.04736e+06	1.0305e+06	293550	206457	250167
WSOC_pos_790	ESI (+)	127.112	17.106	578332	260381	88017	376071	1.08083e+06	1.67015e+06	440154	603702	531231	783532	409295	444656	1.34553e+06	68387.7	649137	961983	1.5863e+06	356578	258228	520665	782491	781102	752649	98443.8	519396	269017	51352.8	64130.2	650713	421057	276235	481128	968667	377689	663659	140668	337564	632666	910966	1.13114e+06	821495	636647	451584	171516	128328	493769
WSOC_pos_791	ESI (+)	127.112	10.61	3.02258e+06	4.16164e+06	1.45281e+06	1.46848e+06	2.98029e+06	2.07265e+06	1.55532e+06	2.19083e+06	1.27011e+06	1.73343e+06	1.60098e+06	1.32995e+06	3.03386e+06	924297	3.78196e+06	6.45488e+06	7.80391e+06	1.56045e+06	4.93189e+06	3.56439e+06	1.27374e+06	2.15767e+06	3.43518e+06	1.51631e+06	27000.2	1.97635e+06	1.14661e+06	1.24709e+06	1.11839e+06	1.6714e+06	1.11141e+06	2.02061e+06	5.34941e+06	362416	2.45401e+06	2.73687e+06	1.88997e+06	4.24081e+06	4.44862e+06	4.10228e+06	3.9149e+06	1.17169e+06	3.88604e+06	958732	1.61894e+06	4.51605e+06
WSOC_pos_792	ESI (+)	127.112	10.287	2.02243e+06	722005	1.19311e+06	1.5204e+06	243844	2.95052e+06	988665	199741	846737	69692.2	684546	1.93228e+06	860828	263377	494493	6.45488e+06	347500	124613	1.25791e+06	4.65268e+06	3.20075e+06	230583	357425	47802.7	1756.27	194580	287236	101996	216475	213311	92192.9	151955	273170	104166	348717	1.474e+06	109614	293604	370802	557646	150154	3.63613e+06	260784	56833.3	2.51426e+06	413860
WSOC_pos_793	ESI (+)	127.112	12.757	9.18353e+06	4.15963e+06	9.66827e+06	6.86999e+06	1.70341e+07	1.11854e+07	6.47322e+06	4.62311e+06	1.08876e+07	4.1793e+06	8.64985e+06	7.03568e+06	1.35528e+07	4.34582e+06	1.15776e+07	1.17739e+07	1.94757e+07	3.18455e+06	2.02479e+07	1.64094e+07	7.01072e+06	5.70936e+06	1.64216e+07	6.54331e+06	73389.5	6.84457e+06	6817.05	8679.07	2.09574e+07	2.29765e+07	3.08903e+06	2.13259e+07	4.52888e+07	4.23509e+06	8.30869e+06	2.40632e+07	1.14261e+07	8.03651e+06	2.52849e+07	1.46446e+07	2.26441e+07	5.9051e+06	4.05382e+06	976106	1.91488e+06	3.70735e+06
WSOC_pos_794	ESI (+)	127.112	13.541	2.8806e+06	1.16396e+06	2.06375e+06	3.0514e+06	5.97967e+06	3.51849e+06	2.8787e+06	2.58617e+06	2.78299e+06	1.31908e+06	2.03465e+06	2.40859e+06	4.10336e+06	1.45584e+06	4.002e+06	4.15709e+06	3.51681e+06	942690	3.51741e+06	4.70701e+06	3.59961e+06	1.35446e+06	2.17223e+06	1.56954e+06	6884.17	1.68956e+06	448.022	383.188	2.14764e+06	4.55662e+06	526619	2.08575e+06	3.5674e+06	1.67362e+06	1.28481e+06	3.53009e+06	1.22963e+06	2.08269e+06	1.90526e+06	2.19477e+06	2.05862e+06	761998	1.14066e+06	487945	637897	1.38693e+06
WSOC_pos_795	ESI (+)	127.112	9.505	323423	158900	31137.5	222587	425309	223631	212313	303427	417849	252167	360970	224220	258055	133691	262951	436567	300265	140930	2.30654e+06	230156	59287.1	150388	139405	81888.3	1436.98	117711	73663	34809.4	17275.8	242403	105043	105776	342466	81992.9	210212	92467.7	157167	114122	237006	246538	118568	109079	64439.1	66292.2	12458.6	53464.8
WSOC_pos_796	ESI (+)	127.123	6.386	535637	1.39265e+06	472551	264767	121976	1.06273e+06	3.68365e+06	302576	171438	352536	108614	360120	30198.1	543224	1.36841e+06	412745	569321	74025.1	473958	824026	1.04247e+06	225305	189726	340534	11799.3	1.52721e+06	469923	690955	106820	361806	105525	9430.29	805604	156114	83176.9	855801	360301	412142	6443.53	580196	1.0224e+06	988319	223631	507020	295376	11869
WSOC_pos_797	ESI (+)	127.123	5.671	1.15359e+06	1.08083e+06	267039	232753	162687	571312	1.96262e+06	222860	16447.4	332903	2418.39	437874	119104	89536.8	636402	460200	691464	498980	631372	508020	662059	239332	32678.1	365912	54721.3	895797	4242.42	16556.9	49393.7	6025.71	1070.71	122534	268306	149369	51800.1	616977	296424	20810.5	54314.2	717646	903387	3612.57	290450	692087	402272	2626.35
WSOC_pos_798	ESI (+)	127.123	8.152	1.6943e+06	1.661e+06	469363	584393	14036.3	865685	3.95781e+06	571612	589009	674849	404979	763055	489831	455635	945346	662129	906019	698649	667299	1.08149e+06	778004	434036	286859	619300	13878.5	1.15888e+06	1.03505e+06	806824	358411	825107	315686	193831	436228	95079.3	70436.2	1.30125e+06	468030	696890	76991	942543	1.67836e+06	1.17631e+06	484654	5946.15	368765	97907.6
WSOC_pos_799	ESI (+)	127.382	11.327	0	0	30195.9	0	35119.9	5831.08	0	5543.64	3914.37	0	2614.62	3351.86	5268.12	1427.8	0	5624.82	6633.4	0	1455.94	0	6447.32	0	0	2558.52	0	0	2819.04	0	0	0	2049.8	4334.76	11108.8	0	0	0	2400.64	11035.8	0	0	0	0	0	1614.46	0	0
WSOC_pos_800	ESI (+)	127.69	11.309	0	5797.33	27360.9	0	11147.5	0	0	4360.55	4266.18	0	3323.4	0	0	1674.08	0	4817.45	0	0	4532.25	0	3113.34	0	0	2042.96	426.947	0	0	0	0	0	2008.22	2199.45	6834.82	0	4246.94	3430.75	0	0	0	0	7167.01	0	0	0	3106.14	0
WSOC_pos_801	ESI (+)	127.979	4.75	82138.2	4212.61	11761.6	8105.71	4586.33	40681.3	2577.05	4855.93	60443.8	33707.4	13715.1	324690	79426.3	1328.42	35395.5	292079	65867.6	25515	764440	11140.1	35737.1	11232.7	21586.9	17051	300.42	31560.3	14512.9	68567.7	120063	29778	58779.7	61662.7	100077	977.61	190369	34181.4	8336.46	30716.2	63661.8	2992.73	24033.6	51906.3	136301	6122.98	7403.59	26384.1
WSOC_pos_802	ESI (+)	128.018	11.308	70319.6	5730.36	150774	19025.6	48159.4	0	0	0	5183.89	3223.44	3884.07	2651.46	0	0	0	0	0	0	15715.5	0	0	0	0	0	0	2849.4	0	1720.09	0	0	0	0	79749.2	2550.82	0	3466.92	3018.51	5929.82	0	6172.73	6574.67	0	0	0	0	66777.6
WSOC_pos_803	ESI (+)	128.018	9.307	6120.23	0	0	4541.23	0	0	5053.26	2914.25	4924.53	0	3382.76	2552	4099.11	222.351	4341.51	4090.65	5604.47	2641.57	0	0	0	3721.71	3890.61	0	0	0	3166.78	0	2997.06	0	0	2943.78	0	0	0	2998.71	2025.64	51071.1	10778.3	24396.7	13254.6	0	6005.85	1209.48	0	9247.2
WSOC_pos_804	ESI (+)	128.034	4.305	143825	1.40674e+06	729640	837210	369534	207457	391535	1.15631e+06	1.78475e+06	1.68178e+06	2.20239e+06	1.42762e+06	213982	35317.3	2.63695e+06	1.91056e+06	4.96941e+06	2.69517e+06	8.1276e+06	2.89299e+06	1.38498e+06	2.79407e+06	2.13095e+06	2.71532e+06	128878	5.41355e+06	2.84963e+06	2.45228e+06	5.3904e+06	3.78633e+06	1.69529e+06	2.25433e+06	3.94796e+06	731605	2.1513e+06	1.15226e+06	684110	1.63259e+06	1.78649e+06	3.39149e+06	2.16137e+06	1.78288e+06	2.52901e+06	64715.7	36962.3	535896
WSOC_pos_805	ESI (+)	128.034	4.736	275380	350206	47830.6	252354	254677	265574	391535	75972.7	619997	121318	242305	341113	184763	27377.4	281643	601448	2.16574e+06	560788	1.12309e+06	364402	318070	1.05961e+06	114953	331181	40930.9	1.38652e+06	220140	243678	862768	459451	99569.6	756953	642832	253215	730001	357492	440735	213805	1.23546e+06	330358	1.74741e+06	192301	483152	18971.9	27148.6	180766
WSOC_pos_806	ESI (+)	128.045	11.281	80937.3	45688.7	59723.8	31819.3	273534	5071.92	19813.6	4938.91	31031.6	7207.98	9075.94	3903.17	11432.8	1050.2	4249.22	19162.8	19816.6	5178.55	11176.4	16294.3	3336.29	3960.38	764616	54768.1	186.678	3349.1	16639.2	9404.52	22005.4	4972.2	18405.6	19764.3	86078.3	10844.4	4507.12	10358	12031.3	110128	21505.3	50145.8	53622.4	20429.3	13675.3	207661	15755.9	5635.6
WSOC_pos_807	ESI (+)	128.062	14.001	408041	270579	230451	264101	149688	248263	191009	68236.4	250382	416844	540838	348444	484406	146680	379113	530838	407275	116874	384871	692004	144384	297302	349972	149671	1310.09	331458	66.8482	126546	476491	395884	151487	176554	290875	146885	183931	132105	110138	457266	247122	484944	443279	299406	741949	84569.5	78921.2	548095
WSOC_pos_808	ESI (+)	128.071	12.716	1.0075e+06	426842	504329	856843	1.15139e+06	942882	518217	597048	431705	447863	105923	704077	516152	185375	421592	375458	533451	453436	606954	589529	238754	470382	438570	170836	4150.55	341720	474.812	63.2975	201738	656075	620037	260076	577525	141877	1.00061e+06	334111	207637	434613	556069	1.37113e+06	239436	354497	687699	71544.7	97067.2	203292
WSOC_pos_809	ESI (+)	128.071	5.795	202806	415467	285305	100666	206234	524521	459358	149224	141799	184155	42781.8	175945	183700	116958	66757	242887	404401	131465	251601	337441	63702.4	320431	85831.6	67149.1	91449.9	318818	54754.8	89549.1	208630	344384	151075	385104	581085	42461.1	688918	167309	185884	152146	282213	477949	374563	64391.3	155129	107626	74084.2	195998
WSOC_pos_810	ESI (+)	128.071	7.654	639711	1.0396e+06	729923	1.72549e+06	87029.7	867032	3.13929e+06	1.47735e+06	1.86546e+06	1.27914e+06	1.69644e+06	1.9988e+06	3.86264e+06	1.38125e+06	2.80503e+06	3.081e+06	1.19227e+06	367120	941634	400447	600048	183127	342217	511362	12551.7	480884	310880	287876	415956	595774	707252	523930	599142	319909	340876	325239	478389	2.31807e+06	2.77514e+06	674134	491565	109457	273432	22513.4	461290	297871
WSOC_pos_811	ESI (+)	128.071	8.536	428198	2.61745e+06	430012	399272	9578	884542	904398	320105	330870	292223	318081	399336	177454	338173	841468	553951	943623	180811	636039	1.04174e+06	303242	1.39069e+06	192816	138039	1383.49	218033	159341	163382	118849	385457	166680	284807	2.83372e+06	119046	1.66071e+06	246966	138549	510322	2.70559e+06	518120	808127	132611	1.48908e+06	272816	747626	226222
WSOC_pos_812	ESI (+)	128.079	9.295	581897	984372	736778	594165	733379	426879	829278	427763	1.08426e+06	250614	780086	793545	775695	243730	1.05223e+06	867087	596044	461746	2.34807e+06	2.01969e+06	801391	1.28925e+06	310931	809693	3909.68	361540	258397	137521	199681	243215	391984	196143	1.80232e+06	551369	517410	942901	682102	814440	605184	1.48376e+06	783554	469259	889353	40067	88215.7	803311
WSOC_pos_813	ESI (+)	128.079	14.069	108314	141888	276007	123090	113734	343641	139851	171532	217841	114410	257394	312063	99462.6	70074.7	197357	242420	241267	47633.7	274399	261113	100371	112811	98076.9	88363.7	555.667	120608	12296.5	29799.6	80776.7	215612	78219.5	100798	104464	19725.1	92000.9	74760	99806.2	53237.6	25534.4	113528	134927	44119.6	152102	16422.7	20010.5	51538
WSOC_pos_814	ESI (+)	128.107	16.299	1.38589e+07	1.05387e+07	2.51618e+06	2.45876e+06	1.59116e+06	958474	11428.1	799039	953122	615021	950507	416625	603658	579951	776857	479929	3.89886e+06	279907	535943	730774	236352	576211	1.18917e+06	392146	319394	533208	292571	128548	629431	566658	460882	333700	1.73729e+06	564505	528811	154129	268057	1.54799e+06	2.03451e+06	639890	1.48449e+06	195590	200435	75571.3	617151	1.30318e+06
WSOC_pos_815	ESI (+)	128.107	18.867	21405.8	59380.1	104658	46923.7	88060.7	9180.09	7688.57	8417.16	3666.24	26453.6	11838.9	18229.2	19667.6	8695.65	12969.6	33511	22655.5	16362.6	43264.8	47453.3	19785.1	15432.9	12800.2	16271.8	14594.3	21293.7	18684.2	7564.54	8819.34	25100	5124.07	26401.2	65691.3	9894.77	53681.6	21137.2	5318.65	45202	68287.8	38962.6	75861	20046.8	20874.2	6631.24	16270	11518.2
WSOC_pos_816	ESI (+)	128.107	18.171	41230.6	32456.8	31041.8	20681.1	186335	7359.21	38420.9	5924.12	2901.37	19209.1	8255.74	12981.6	12725.1	12361.1	20340.4	14147.4	29180.2	14502.2	56567.8	7040.04	18103.5	4566.64	22916.7	17856.2	16122.3	24172.8	7948.95	7525.37	8355.43	24022.3	3488.42	14318.1	123277	26554.1	31646	9743.28	17961.4	47588.7	44834.8	36739.3	24405	11348.7	2941.43	12712.7	32325.1	33275.7
WSOC_pos_817	ESI (+)	128.107	6.161	52741.1	144692	62157.5	99228.8	46587.3	191441	83350.2	90522.2	6763.07	131083	27068.7	79804.7	171479	47024.4	192769	122098	146830	107879	241255	218949	100408	111631	46819.7	116710	8257.53	118371	36063.8	55420	74212.7	98134.4	62654.4	93430.8	253791	17226.5	171264	64992	52716.7	277612	103952	288844	151152	37903.3	36267.7	87214.6	84704.5	8694.85
WSOC_pos_818	ESI (+)	128.107	11.31	3.56167e+07	4.6151e+07	9.83354e+07	4.7451e+07	1.46766e+08	8.3572e+06	9.81427e+06	4.4651e+06	8.25944e+06	2.52219e+06	5.54285e+06	7.41485e+06	5.44962e+06	3.09503e+06	9.13554e+06	1.09092e+07	1.78748e+07	2.59733e+06	2.93299e+07	1.70955e+07	5.22387e+06	4.57914e+06	5.86251e+06	3.0459e+06	25329.9	2.38178e+06	878731	1.51055e+06	3.9642e+06	8.91228e+06	2.33259e+06	3.50654e+06	3.41667e+07	8.66505e+06	6.49572e+06	4.86836e+06	4.17691e+06	6.77176e+06	8.38346e+06	1.5304e+07	2.76911e+07	1.02507e+07	8.38478e+06	9.99728e+06	1.5542e+07	2.52257e+07
WSOC_pos_819	ESI (+)	128.107	10.805	936496	315709	809390	1.1711e+06	1.60769e+06	674821	4.61752e+06	902610	1.23265e+06	866240	913718	995098	1.6537e+06	367803	1.51956e+06	1.99992e+06	944916	408502	3.00872e+06	2.14498e+06	1.17976e+06	463359	870222	666027	3018.95	1.06046e+06	869606	663073	856018	1.98505e+06	449128	645836	1.6943e+06	17053.7	558745	1.57221e+06	349323	1.24553e+06	1.0316e+06	857030	259018	478032	432484	203080	176603	656895
WSOC_pos_820	ESI (+)	128.107	17.349	38497.7	82250.4	47803.6	284017	182493	70846.1	24886.9	22686.8	25172.5	47594.2	68367.7	40506.4	106537	42873.7	29291.1	11556.4	147871	42652	62889.3	26985.6	15629.7	29087	46401.9	53432.1	15074.3	62164.3	58117.4	22214.9	107601	38726.3	43478.7	23579.5	373750	115534	168667	30833.5	60783.6	276875	162978	149076	96714.4	23368.7	75831.5	2352.73	102123	58907.6
WSOC_pos_821	ESI (+)	128.107	13.011	374861	1.49269e+06	260121	480613	980203	50939.2	119886	117648	205305	88287.3	138396	106342	104592	91754.6	251622	186965	483638	89384.9	274981	392043	139834	49676.4	246464	57174.8	3646.92	132778	162.332	507.167	147707	182328	60835.2	146767	486264	114755	136046	91937.3	113799	424908	543422	195955	541938	123694	106307	44432	88562.5	201504
WSOC_pos_822	ESI (+)	128.143	7.337	2.37495e+06	5.08446e+06	1.50851e+06	1.16157e+06	189859	3.65776e+06	3.19339e+06	2.94124e+06	2.29574e+06	3.63582e+06	2.32591e+06	1.77377e+06	6.51765e+06	494709	913212	1.46747e+06	7.80085e+06	1.66097e+06	4.31084e+06	3.09849e+06	1.3749e+06	625109	1.31705e+06	1.32117e+06	29795.8	385290	354438	374006	298752	661991	436856	330616	2.96671e+06	887175	976168	760855	728671	2.0132e+06	2.06669e+06	2.08911e+06	2.73146e+06	1.20122e+06	3.03498e+06	8.69971e+07	1.21006e+07	7.12221e+06
WSOC_pos_823	ESI (+)	128.143	6.282	3552.9	6970.83	6425.01	7977.38	965.287	3018.51	103370	16721.1	17021	3987.82	8531.48	2018.37	4357.24	1314.35	5641.66	5193.69	3432.53	4338.33	6739.88	2735.55	1133.37	5287.59	3806.33	3433.37	230.821	1156.04	1500.32	2617.23	1568.11	0	1194.18	1214.86	24846.1	2030.01	0	8953.98	2081.04	44648.6	3096.8	40241.5	21024.2	21303	21155.3	118336	109229	32664.3
WSOC_pos_824	ESI (+)	128.144	12.788	262541	58592.8	88508.5	194778	114618	180333	59900.6	96741.8	61211.3	113971	2763.85	74633.4	108998	276907	101679	106545	7602.01	131111	688708	360261	314218	104682	431806	352503	688.683	336604	111.504	0	1597.57	405417	227707	260853	662258	586851	475223	204921	419661	169623	599227	761445	16648.5	254757	157.456	1715.45	16823.3	281816
WSOC_pos_825	ESI (+)	128.144	14.759	5671.41	5518.71	91.9554	3441.23	9253.45	0	0	0	3737.53	0	3255.98	3151.67	5639.45	1601.77	3268.83	0	0	0	6668.64	0	845.099	2634.76	0	0	286.709	0	0	0	3699.69	0	0	0	11784.9	4049.33	4628.04	0	2349.77	0	0	9042.76	0	0	5789.06	1382.63	11961.1	0
WSOC_pos_826	ESI (+)	128.144	7.626	108019	92035.5	59879.2	32185.5	697.512	53585.1	3.19339e+06	45967.5	2.29574e+06	26784	329888	64336.4	41997.5	59865.1	13265.6	182357	46068.5	75569.1	18059.2	23245.4	27410.6	12995.7	29599.2	1.32283e+06	260.537	9358.85	18547.5	20756.4	7445	13038.5	90170.4	6530.88	25233.6	18476.9	15938.1	48561.1	7294.99	23280.5	10066.3	16649.3	11550.7	57796.7	109910	8.69871e+07	19763.5	230707
WSOC_pos_827	ESI (+)	128.212	7.027	0	0	0	1683.59	554.693	0	0	0	0	0	0	0	0	1155.91	0	0	0	1412.65	0	0	0	0	2165.67	1263.5	286.122	0	0	0	0	0	0	0	0	0	0	0	0	0	460.765	0	2783.55	0	2934.86	48033.8	855.09	0
WSOC_pos_828	ESI (+)	128.212	7.164	0	0	0	1683.59	597.359	0	0	0	2750.72	0	0	0	0	1155.91	2111.21	0	0	1412.65	0	0	0	0	2165.67	1263.5	286.122	0	0	0	0	3259.99	2360.67	0	0	0	0	0	0	0	460.765	0	2783.55	0	2934.86	121054	12345.2	0
WSOC_pos_829	ESI (+)	128.84	11.416	0	5619.78	23680.8	0	10518.8	6183.77	5537.7	0	3171.28	0	0	3297.49	2099.74	0	3784.27	0	0	0	8925.28	4347.58	0	0	0	2840.78	0	0	1962.1	0	2473.31	0	0	0	0	0	4931.61	3733.24	0	0	0	0	4258.66	0	0	0	0	2685.58
WSOC_pos_830	ESI (+)	128.977	16.754	44032.2	0	3664.94	0	8456.41	4010.75	5676.56	86246.2	21710.1	2779.19	47257.8	8707.69	0	1060.26	5065.64	4156.92	37748	0	50136.4	16872.1	9093.65	0	7234.04	7835.71	23297.3	2915.63	0	4443.68	2420.73	7877.15	0	1772.73	5010.49	0	3099.98	10282.1	37473.6	10644.1	10008.2	0	56403.8	162915	15955.3	2508.63	0	29726.3
WSOC_pos_831	ESI (+)	128.977	11.975	98184.6	6066.05	3509.34	31908.5	14007.5	0	5238.63	7083.66	22825.5	3486.18	3521.89	10871.9	55972.3	0	9432.07	0	0	0	159495	106080	0	0	4217.63	0	0	0	39.4367	824.724	69279.8	0	0	2996.55	0	6437.18	4737.79	54248.1	0	5024.37	0	7252.29	5685.92	8294.85	9293.8	1925.56	32660.6	1.48276e+06
WSOC_pos_832	ESI (+)	128.977	16.11	137935	11734.9	59730.3	44970.5	39632.4	51808.4	2278.64	57162	73568	27872.1	83826.7	63078	34030.1	14044.7	39232	59170.6	87194	27689.5	129750	127160	49824.6	37116	67548.4	35691	35188.2	35992.8	23098.4	24310.1	29151.6	60377.8	7726.74	23616.5	3179.11	8615.94	20365.3	57050.7	11787.3	20250.6	24372.1	22833.8	7170.59	41197.7	57884.2	20523.5	29085.7	66703.8
WSOC_pos_833	ESI (+)	128.977	14.884	8202.81	54765.9	0	3317.58	0	0	0	19381.1	42932.7	0	0	0	0	0	0	0	23727.5	2465.04	0	0	0	0	6227.94	0	0	0	6232.13	0	1089.91	0	0	0	8397.5	36628.5	0	0	0	4718.13	0	5342.17	0	0	7920.49	20343.5	117146	1.26157e+07
WSOC_pos_834	ESI (+)	128.977	15.531	219800	20091.3	5733.75	26995.8	66491.2	31563.5	0	73637.9	113148	22364.2	134304	129033	48595.4	13237.1	96113.2	94654.4	98606.6	27689.5	219014	199143	50719.5	37116	37645.2	47004.1	1450.47	40313.3	7278.44	44144.7	77946.1	90901.6	7726.74	44102.7	75196.7	8615.94	20365.3	59547.8	32067.4	6269.9	24372.1	22833.8	10516.5	7597.87	6328.95	1616.35	29085.7	38344.4
WSOC_pos_835	ESI (+)	128.977	17.402	67451.6	77660.7	42875	10496.9	18467.4	10914.5	8752.07	26666.7	11758.4	21767.9	38516	9191.68	8338.31	3174.51	9736.82	2736.92	70002.8	30621.9	77993.6	48753.4	50203.1	26956.7	53649.3	24483.1	38377.5	13447.2	48177	19489.2	24053.2	64033.7	29576.1	7885.14	154617	4936.1	25488.8	39396.8	17535.6	167413	55062.5	13449.4	35800	3970.62	44535.4	22942.6	2848.01	45473.8
WSOC_pos_836	ESI (+)	128.977	13.848	1.59799e+06	2.66025e+06	0	41796.9	0	63230.7	3.62349e+06	445120	45953.6	509485	10571.7	18107.5	72737.4	0	16449.2	15795.4	318151	27781.1	30572.7	110550	2693.99	31018.2	378514	218347	222.689	0	0	4252.73	7949.29	0	1866.97	0	99521.4	434355	0	78970.1	415782	339640	8349.25	198465	580571	17002.6	197310	5.72787e+06	2.33594e+06	1.448e+06
WSOC_pos_837	ESI (+)	128.977	15.837	148297	11734.9	5733.75	6271.24	15261.9	34000.8	0	380705	61676.8	8026.92	56038.3	66636.6	34251.9	8193.4	33935.8	21839.6	154508	27689.5	242042	102981	70949.5	37116	172967	32027	3054.96	39621.7	23098.4	29110.6	68106.9	86117.5	7726.74	46344.7	75196.7	8615.94	20365.3	85272.2	48898.8	39472.8	24372.1	22833.8	26655.7	41197.7	57884.2	20523.5	29085.7	106227
WSOC_pos_838	ESI (+)	129.018	16.995	2.17414e+06	328499	202885	138854	793676	403196	148575	248036	314458	387153	1.38289e+06	188213	619099	95940.3	340846	478282	902305	273442	407138	316835	537130	369289	2.81093e+06	171066	220186	121767	850864	996733	1.39759e+06	1.85169e+06	208368	220358	1.26676e+06	354862	366953	255789	204116	706494	844927	826499	867106	3.57445e+06	3.89907e+06	143676	78494.4	1.22969e+06
WSOC_pos_839	ESI (+)	129.018	17.463	1.84053e+06	172880	94494.8	128329	213637	69534.5	93576.1	72895.8	1.16832e+06	153695	2.36303e+06	130885	175016	68960.4	202529	142813	478049	200107	298577	146605	188337	148348	1.55984e+06	106354	118212	87009.7	671473	617084	1.11453e+06	1.38335e+06	368995	71072.9	583833	324477	252383	181022	106119	288385	464263	249439	395846	2.47708e+06	2.54019e+06	49642	81146.8	1.10311e+06
WSOC_pos_840	ESI (+)	129.018	15.12	1.97068e+06	49411	321.623	64209.5	214486	94420.8	0	56506.4	2.14459e+06	145408	696910	61069.4	193904	72398.9	255956	165727	393088	48465.6	274018	122929	141973	124466	1.58375e+06	51661.3	224.58	15144.2	606550	854139	766230	2.90095e+06	818422	56120.3	313333	38770.1	131275	39536.6	40234.6	109864	147107	201316	187886	2.01134e+06	2.33225e+06	29403.3	103961	324563
WSOC_pos_841	ESI (+)	129.045	14.784	1.08215e+06	550145	82175.2	155707	691435	337420	59510.2	233605	508855	497209	463832	213509	243552	19943.3	507072	586550	1.20493e+06	201955	407601	721998	143142	513635	367613	222008	3403.5	247076	182631	110368	346230	238421	187731	320470	885384	124830	427500	259343	342238	852450	675112	241645	978092	775553	1.41394e+06	117300	354329	1.90798e+06
WSOC_pos_842	ESI (+)	129.055	5.882	1.66296e+06	3.65609e+06	4.59813e+06	7.09283e+06	3.39646e+06	1.03072e+07	6.9909e+06	6.02804e+06	1.75733e+06	6.25485e+06	2.22001e+06	5.8233e+06	1.17231e+07	3.54206e+06	3.97023e+06	1.25832e+07	7.11753e+06	3.27152e+06	1.51079e+07	1.212e+07	6.97811e+06	3.43036e+06	958489	6.89218e+06	532117	8.33982e+06	2.26101e+06	1.77009e+06	3.2808e+06	1.89097e+06	986553	2.61488e+06	9.68035e+06	6.98963e+06	5.66962e+06	7.85849e+06	3.26961e+06	4.04736e+06	4.99875e+06	1.25836e+07	3.04412e+06	251299	240060	249177	1.11244e+06	184185
WSOC_pos_843	ESI (+)	129.055	6.791	3.69202e+06	2.80215e+06	2.90996e+06	3.83809e+06	621219	8.24991e+06	5.6872e+06	6.22052e+06	4.63361e+06	5.2201e+06	5.50288e+06	2.92798e+06	1.04151e+07	3.54477e+06	7.63092e+06	8.02617e+06	9.03574e+06	3.35829e+06	1.13269e+07	6.09551e+06	3.99106e+06	6.6968e+06	4.39354e+06	3.36411e+06	372177	4.18773e+06	3.15628e+06	2.21786e+06	2.2357e+06	4.90226e+06	284591	3.22684e+06	1.04419e+07	5.49624e+06	1.216e+07	2.11152e+06	3.5035e+06	8.7542e+06	1.17351e+07	1.57245e+07	7.04487e+06	976398	2.98269e+06	639247	2.97091e+06	277850
WSOC_pos_844	ESI (+)	129.055	7.687	2.26443e+06	1.39697e+06	2.41391e+06	2.86026e+06	79829	1.95222e+06	1.20582e+06	1.38898e+06	2.01529e+06	3.09281e+06	1.81685e+06	3.62427e+06	6.09426e+06	2.03398e+06	5.4773e+06	6.1404e+06	3.39013e+06	1.02639e+06	5.08515e+06	2.44615e+06	3.17186e+06	1.49319e+06	1.43541e+06	1.22219e+06	36027.7	2.48107e+06	779281	188468	1.02643e+06	1.56931e+06	578161	1.47645e+06	1.34531e+07	3.2909e+06	5.41113e+06	3.50642e+06	1.11414e+06	2.18901e+06	1.12469e+07	9.34345e+06	3.59991e+06	1.06975e+06	2.2297e+06	494962	1.74438e+06	514309
WSOC_pos_845	ESI (+)	129.055	10.853	3.33701e+06	1.54753e+06	1.10201e+06	1.22997e+06	3.35968e+06	1.94303e+06	920572	682734	1.7135e+06	1.24607e+06	1.3305e+06	1.09296e+06	2.13464e+06	380237	1.28738e+06	1.64545e+06	3.18549e+06	922964	3.71283e+06	2.63167e+06	995743	233963	840026	644454	5349.55	1.22282e+06	902682	572595	865153	1.98934e+06	784216	702306	2.33876e+06	410854	1.0905e+06	912836	760255	1.26442e+06	4.45153e+06	1.84972e+06	2.17967e+06	805783	1.12764e+06	597534	3.52821e+06	295168
WSOC_pos_846	ESI (+)	129.055	16.581	3.07035e+06	488655	387144	219987	706851	457686	659142	229310	2.12974e+06	438965	1.83138e+06	479505	430257	209600	694721	600205	1.19782e+06	347366	1.63484e+06	1.02282e+06	397411	479583	3.06405e+06	312123	481099	305012	1.66599e+06	1.35955e+06	1.66787e+06	3.91684e+06	867018	443810	1.71853e+06	214198	496498	507836	352483	683664	1.05493e+06	850173	1.10409e+06	1.9153e+06	3.04335e+06	80450.4	154994	2.98648e+06
WSOC_pos_847	ESI (+)	129.055	9.04	3.95151e+06	4.94704e+06	1.6021e+06	2.70353e+06	7.13702e+06	7.51927e+06	4.25732e+06	2.64015e+06	6.15726e+06	5.85809e+06	3.21394e+06	4.06861e+06	4.00002e+06	2.71047e+06	7.10255e+06	7.68273e+06	9.50627e+06	3.01417e+06	9.63766e+06	5.36143e+06	2.87768e+06	5.15705e+06	3.99851e+06	3.15004e+06	47642.7	1.59814e+06	2.64575e+06	2.26512e+06	4.00769e+06	414371	2.90935e+06	4.01597e+06	1.36099e+07	541702	7.8643e+06	3.36328e+06	2.48861e+06	4.71227e+06	9.71788e+06	1.25297e+07	1.7555e+06	231435	404161	2.01231e+06	4.12252e+06	780757
WSOC_pos_848	ESI (+)	129.07	14.456	872715	187465	185518	150993	344407	236397	364078	92402.4	480315	386319	247410	325851	344732	32677	439727	151813	619217	131097	632926	574777	136252	221334	86191.7	124751	4405.04	142200	163367	61340.5	136213	206584	190355	65442.6	780705	156540	245955	164567	158258	801041	277536	144424	262768	622114	228058	71047.1	114044	298175
WSOC_pos_849	ESI (+)	129.091	16.336	1.75378e+06	1.08367e+06	821107	278273	2.51283e+06	923710	1738.04	604503	794335	1.19305e+06	793146	598956	1.48035e+06	305895	676176	613843	1.93895e+06	405683	1.13455e+06	847322	139052	655679	970019	357593	777577	477954	54565.5	265232	810243	726851	486966	547078	1.92742e+06	230969	734812	703516	453611	771284	926254	283386	1.18581e+06	743788	1.33943e+06	185325	355986	781918
WSOC_pos_850	ESI (+)	129.091	10.502	4.92456e+06	1.0195e+07	1.10862e+07	1.03506e+07	2.91352e+07	1.9536e+07	3.80803e+06	5.62848e+06	8.43783e+06	4.74601e+06	7.37842e+06	7.49589e+06	1.02604e+07	7.501e+06	2.20312e+07	2.58141e+07	1.85267e+07	4.63181e+06	2.64982e+07	1.71109e+07	9.21468e+06	1.33643e+07	1.0946e+07	5.40219e+06	63340.8	1.1583e+07	4.08362e+06	3.56614e+06	4.85204e+06	1.57804e+07	3.45365e+06	1.22149e+07	2.3311e+07	4.67516e+06	8.73302e+06	1.01015e+07	8.08754e+06	6.97951e+06	1.3188e+07	1.81333e+07	7.12838e+06	5.81063e+06	4.69378e+06	2.88878e+06	5.402e+06	1.00054e+07
WSOC_pos_851	ESI (+)	129.091	11.58	4.8411e+06	3.0629e+06	1.64553e+06	2.04919e+06	5.96946e+06	3.46723e+06	2.6253e+06	2.34676e+06	2.87861e+06	1.88624e+06	2.40652e+06	2.51761e+06	3.77473e+06	1.04248e+06	3.13783e+06	3.992e+06	5.16089e+06	1.53789e+06	5.60625e+06	3.98188e+06	7.76018e+06	1.84923e+06	2.41197e+06	1.71297e+06	24876.2	6.30349e+06	133.036	2.53371e+06	1.85582e+06	2.6731e+06	900431	8.69298e+06	3.04921e+06	1.78975e+06	3.44466e+06	1.96491e+06	1.51058e+06	3.08173e+06	3.79775e+06	4.03663e+06	2.83862e+06	2.11538e+06	2.41396e+06	488878	655091	1.52185e+06
WSOC_pos_852	ESI (+)	129.091	13.057	4.72124e+06	667801	204662	1.88569e+06	445522	3.21251e+06	1.76512e+06	1.92564e+06	2.77797e+06	178411	2.38224e+06	2.02186e+06	1.06257e+06	199677	616654	2.83236e+06	354112	277479	1.77279e+06	4.06292e+06	505294	440820	517209	399872	4545.42	1.1799e+06	306.053	795.758	1.47507e+06	1.06444e+06	703348	571519	1.98008e+06	408251	1.53404e+06	890167	963248	360966	1.45324e+06	1.23629e+06	888700	336047	652441	715846	1.62086e+06	274770
WSOC_pos_853	ESI (+)	129.091	11.381	3.5917e+06	3.53773e+06	4.44947e+06	4.80434e+06	9.59767e+06	7.14509e+06	2.61765e+06	3.92785e+06	4.96611e+06	4.29797e+06	5.14223e+06	4.55473e+06	8.89666e+06	3.06744e+06	7.84451e+06	9.5128e+06	1.27543e+07	3.39515e+06	1.68946e+07	1.18139e+07	7.76144e+06	5.32626e+06	6.5497e+06	4.40126e+06	31732.1	6.30536e+06	2.12024e+06	2.53371e+06	4.3678e+06	8.79023e+06	2.55501e+06	8.35992e+06	2.14785e+07	3.5926e+06	9.17158e+06	6.96171e+06	3.51991e+06	5.04282e+06	1.52559e+07	1.06978e+07	1.27e+07	4.10611e+06	3.81796e+06	1.13774e+06	5.34841e+06	2.73904e+06
WSOC_pos_854	ESI (+)	129.091	8.51	530031	5.76412e+06	4.98382e+06	397723	26448.9	514031	3.69333e+06	3.80189e+06	947288	2.713e+06	4.45185e+06	280502	5.81621e+06	1.56885e+06	4.66675e+06	7.10051e+06	439513	1.94761e+06	547184	440154	3.19726e+06	2.81529e+06	687844	2.04555e+06	67943.5	240711	58470.2	199881	317181	204830	1.664e+06	246040	8.21163e+06	2.18185e+06	821558	4.80524e+06	3.16937e+06	254280	355867	1.51136e+06	211795	789347	312637	98396.1	3.54204e+06	321056
WSOC_pos_855	ESI (+)	129.091	12.443	2.60316e+06	1.88059e+06	1.76298e+06	1.58469e+06	4.44103e+06	3.01925e+06	2.05657e+06	1.83068e+06	2.72016e+06	1.0005e+06	2.05082e+06	1.94569e+06	2.5919e+06	846228	3.04268e+06	2.86739e+06	2.7556e+06	636606	5.79125e+06	3.90738e+06	1.90901e+06	569509	1.67026e+06	1.31556e+06	5309.58	995129	58.2128	360.294	1.34631e+06	2.65423e+06	461085	1.39454e+06	4.78309e+06	596201	1.56893e+06	2.11561e+06	577311	1.14012e+06	2.88267e+06	375465	1.17671e+06	680691	649312	559604	512682	502863
WSOC_pos_856	ESI (+)	129.091	11.102	5.33089e+06	3.10706e+06	4.22651e+06	4.6009e+06	7.3932e+06	5.86392e+06	3.02268e+06	3.99968e+06	3.97721e+06	3.38111e+06	3.25258e+06	3.18758e+06	5.23699e+06	1.12102e+06	700689	2.77148e+06	6.02614e+06	1.73167e+06	7.85591e+06	4.94365e+06	2.5758e+06	2.7412e+06	2.12295e+06	1.82507e+06	18984.3	1.76992e+06	1.23613e+06	1.12617e+06	995558	3.34263e+06	1.55253e+06	2.02991e+06	5.78314e+06	1.6946e+06	3.18362e+06	2.01238e+06	2.07467e+06	4.54397e+06	4.20995e+06	4.8279e+06	5.75526e+06	2.91578e+06	2.43125e+06	730970	611488	1.65879e+06
WSOC_pos_857	ESI (+)	129.102	4.279	343986	202554	197896	182188	83659.4	16136.2	10863.7	37406.6	221035	423055	289211	354831	65742.2	13684.5	769651	582802	679347	628640	1.31704e+06	247472	457037	319078	39879.3	681882	1284.89	784612	249221	599401	954892	516413	257198	481667	1.25155e+06	244133	234566	238717	138700	1.46974e+06	724860	294890	163576	173879	149133	6463.47	8375.2	57889
WSOC_pos_858	ESI (+)	129.102	5.61	55340	120617	27740.8	1461.16	6412.72	5636.98	37288.4	51230.7	9565.11	38862.4	36759.5	17685.6	7360.37	9012.81	38388.9	18384.7	76064.1	110690	11930.3	24881.3	18355.7	14932.2	12106.1	19865.2	2549.95	57748.3	20496.7	65854.8	30935.4	23835	18607.4	26295	48571.2	3851.4	9897.99	5745.99	6240.26	48112.4	75179	6377.68	61508	8277.21	23427.3	245805	168449	238061
WSOC_pos_859	ESI (+)	129.127	14.253	176867	75145.1	149129	96389.7	433475	170923	118596	108777	158338	109485	99261	46459.5	277325	58210	131865	144658	353177	22292.2	153400	117949	169880	65904.9	76094.9	51304	0	21982.3	49085.8	7951.1	49277.3	158574	7542.03	61269.9	21983.2	15259.7	16167.2	103580	111820	50007.1	39476.9	7142.98	37008.6	6061.87	4725.77	1740.09	5947.22	4819.03
WSOC_pos_860	ESI (+)	129.127	17.865	6894.93	5360.44	30177.4	11109.3	39947.4	4002.71	11820.4	16742.1	16814.9	12631.2	19674.7	10961.5	18823.7	3054.33	4972.86	28280.2	3981.22	2285.93	29376.4	34753.7	6924.93	4708.86	4389.44	4133.36	15071.8	7208.76	2403.42	8332.12	14393	1339.92	1261.26	1120.48	29148.7	5002.22	2833.45	2204.72	1934.35	19975.1	2404.36	11229.8	12493.2	2347.96	8027.19	1939.15	1853.15	6585.1
WSOC_pos_861	ESI (+)	129.127	11.679	44814.9	11655.8	33595.6	158918	209540	170840	181100	111060	745896	6671.13	594310	72091.4	505346	28386.7	98784.2	636055	326852	31345.2	238326	104537	16566.2	42875.1	27258.6	24358.2	280.61	60844.1	8568.52	34.4159	12255.6	134552	4853.11	105611	186562	18174	5652.52	129338	52480.2	11529.5	22559	67254.4	43440.7	18194.2	12373.4	19994.5	77530.7	13840
WSOC_pos_862	ESI (+)	129.127	17.416	608640	53310	180219	302332	709573	576574	151293	301793	462098	135002	460054	318921	398803	127662	424675	310345	258341	49992.8	619111	407225	208499	49315.2	219116	171765	248829	213599	205680	190829	349883	353355	61598.9	244895	154284	37991.5	69228.1	252376	162086	100653	156114	118509	15322.5	65076.6	131212	30250.6	41763	36375.8
WSOC_pos_863	ESI (+)	129.128	15.057	59978.1	75903.6	0	39096.2	188759	96901.4	0	27993.3	69836.2	90138.8	57956.4	42214.1	196265	31534.9	86440.1	100272	273908	37440.5	152278	77072.2	63367.3	82537.4	94158.4	36379.8	286.246	25298	33178.1	22078.1	49635	280844	28293.5	41388.2	193417	51128.3	162134	58459.6	53213.3	180984	102519	152776	107485	75186	97437.8	16278	11128.2	5079.48
WSOC_pos_864	ESI (+)	129.139	8.811	34180.4	74890.8	19939.3	64563.2	135363	114002	419054	49947.4	947483	80913.8	6816.1	204659	78469.8	740157	137400	140700	39314.3	29392.1	19575.2	157301	168015	115889	17625.6	24788.2	353.048	152010	283191	256634	14436.4	45911.5	633900	52698.1	53651.6	8272.98	19414.7	30193	25556.2	56204.6	9044.6	60485.3	145177	52351.7	13673	69520.7	81620	5702.55
WSOC_pos_865	ESI (+)	129.139	8.44	1.71292e+06	1.57662e+06	764203	617225	30206.6	1.39407e+06	3.94926e+06	742928	312097	1.11005e+06	775838	1.16335e+06	930344	342158	1.57946e+06	1.07799e+06	1.23521e+06	1.06232e+06	1.71843e+06	1.3923e+06	1.19497e+06	750011	829253	1.07713e+06	1959.67	1.76375e+06	1.53677e+06	1.40402e+06	650207	1.26233e+06	633900	434819	669460	248885	248805	1.00736e+06	412617	700064	139633	1.16495e+06	1.12118e+06	1.15877e+06	340548	506932	527564	137252
WSOC_pos_866	ESI (+)	129.139	10.121	21876.6	5043.48	13427.2	8363.86	12532.3	10676.3	10830.2	15994.8	8519.55	26886.7	4927.14	5615.78	6853.73	9778.15	13455.6	9915.06	16001.3	29205.3	10667.3	16525.4	21333	6389.24	5234.52	21476.1	0	4371.43	18524.3	30747.7	20440.3	19306.9	12422.2	0	0	18423.2	3448.94	5479.78	2631.87	6082.47	0	42065.8	12189.7	30966.7	6536.94	2058.83	2031.99	4923.24
WSOC_pos_867	ESI (+)	129.974	7.231	10634.8	2456.78	89244.3	38574.3	600.36	0	0	0	225031	2334.25	264095	171776	0	1012.83	25937.4	193396	7995.63	4285.41	104262	102606	102712	1819.67	14113.3	0	259.049	0	3130.49	7252.18	8490.13	69241.1	3492.7	0	4668.71	1501.58	2720.1	55024.4	1525.92	7742.1	6591.72	0	4591.06	7470.07	10205.6	3835.69	4569.35	27942.4
WSOC_pos_868	ESI (+)	129.996	7.187	25766.9	49205.6	38459.4	128477	0	21919.4	0	9758	129223	1735.62	27469.5	131052	15398.8	4682.75	101033	104721	7743.71	1458.52	195228	137651	73328.6	1564.55	14710.7	0	0	0	0	1512.67	2102.33	9118.01	1293.59	1480.57	3784.87	0	0	19454.7	1035.99	0	4340.18	4766.79	0	0	3336.98	507.863	37946.2	8061.48
WSOC_pos_869	ESI (+)	130.005	10.373	44638.1	158109	230768	197135	789716	589676	19942	423671	9053.04	796214	609310	417461	1.24216e+06	232590	599468	648550	1.79421e+06	739891	1.70298e+06	887054	319088	896754	612691	355840	1584.97	385825	302268	288987	484468	367746	0	285358	768029	238972	1.27123e+06	28400	194799	214203	733650	1.31999e+06	52220.1	169386	28840.7	2799.47	1956.71	0
WSOC_pos_870	ESI (+)	130.065	7.408	3.5665e+07	9.62079e+06	6.9665e+07	6.3475e+07	2.75726e+06	1.01777e+07	8.28319e+06	7.53597e+06	8.95759e+07	4.00973e+06	8.34377e+07	4.70836e+07	3.0295e+07	1.57164e+07	7.82852e+07	9.94281e+07	9.79106e+06	2.9814e+06	8.33638e+07	3.82295e+07	2.76204e+07	4.99845e+06	2.00116e+07	2.38628e+06	157275	8.63579e+06	3.76606e+06	9.16428e+06	94691.9	4.26001e+07	3.50358e+06	2.99425e+06	7.18984e+06	90123.9	1.66975e+06	7.19632e+06	1.23807e+06	2.97357e+06	2.5699e+06	1.72958e+06	2.23018e+06	54026.9	102050	395939	3.12996e+07	955770
WSOC_pos_871	ESI (+)	130.065	15.869	320041	57926.8	7248.91	30470.5	26120.3	19067.6	484.061	14685.9	14761.2	14742.9	40969.7	12587.8	13765.6	13588.6	15556.6	122393	46698.2	2626.26	41005.5	93141.7	34442.3	15129.9	52005.9	14930.9	56093.2	9624.86	7565.25	5323.31	14975.2	33730.8	5953.51	6899.78	27797.7	4404.31	3793.4	49949.3	133203	74275.1	16942.9	9399.72	1.12849e+06	14708.5	11430.2	4068.46	2557.6	20217.8
WSOC_pos_872	ESI (+)	130.065	17.41	23882.9	163871	23391.1	58236.1	32521.4	63273	2907.74	5943.11	16009.7	8965.31	19252.8	24900.1	28178.9	15363	71320.1	146316	31445.2	10260.2	38577.3	99065.7	14636.5	15968.6	25781.1	8958.94	8438.77	13259.3	0	17272.1	7043.84	25623	1325.58	19582.5	179028	5407.08	8534.85	2060.84	5607.91	13243.9	3787.72	17235.8	728404	375430	11591.4	38964.7	33256.5	549289
WSOC_pos_873	ESI (+)	130.065	7.205	3.5665e+07	2.36996e+07	2.39113e+07	3.62619e+07	2.75726e+06	4.1195e+07	2.49076e+07	2.13104e+07	8.95759e+07	8.67501e+06	8.34387e+07	6.26575e+07	3.79912e+07	1.57164e+07	5.53858e+07	1.15213e+08	1.89789e+07	7.29496e+06	6.27468e+07	7.9038e+07	3.87547e+07	6.50313e+06	2.00277e+07	5.59163e+06	385408	1.17009e+07	9.07951e+06	7.65192e+06	9.80663e+06	4.26001e+07	3.50358e+06	6.99883e+06	1.3121e+07	550534	1.4978e+06	6.68966e+06	1.23807e+06	6.20205e+06	2.5699e+06	1.72958e+06	2.08582e+06	2.64781e+06	2.80575e+06	395939	3.14637e+07	955770
WSOC_pos_874	ESI (+)	130.065	6.645	63383.9	28644.1	56905.5	152982	50260.8	2.97856e+06	2.67281e+06	213327	86744	69665	103570	122638	2.42684e+06	40580.2	92732.4	156404	113275	24890.1	147142	197462	103606	119655	54010.1	117130	9558.48	139797	12980.1	63056.9	109970	117213	12380.9	128351	388767	253768	115103	172736	103414	81757.6	690991	910127	116635	22463.4	85030.4	23489.3	41537.6	15368.7
WSOC_pos_875	ESI (+)	130.086	6.094	294262	58918.3	88469.8	579093	55347.1	91360.5	670310	432862	113529	99518.3	74510.8	255889	150164	215202	287959	333416	268447	75641	239415	158222	395850	192011	95358.1	400826	113401	397666	84914.2	94378.6	363495	416672	95692.4	119599	731817	190266	201370	336915	320401	906994	984389	395529	721098	223526	119598	89648.4	1.21897e+06	200556
WSOC_pos_876	ESI (+)	130.086	8.093	1.92412e+06	966576	1.18927e+06	1.53636e+06	76368.9	2.37143e+06	2.75846e+06	1.30349e+06	1.11178e+06	1.89198e+06	1.03129e+06	1.79368e+06	3.10641e+06	1.18012e+06	3.08316e+06	3.19559e+06	3.64347e+06	1.60776e+06	5.41853e+06	3.47309e+06	2.23776e+06	1.74588e+06	1.44746e+06	1.85574e+06	54565.7	1.86541e+06	1.47015e+06	1.02599e+06	1.08098e+06	877821	661449	1.84879e+06	2.68122e+06	276189	1.43992e+06	2.35517e+06	1.24751e+06	3.31343e+06	1.99186e+06	1.46523e+06	1.70583e+06	801965	421680	5769.28	55673.2	426502
WSOC_pos_877	ESI (+)	130.086	5.512	580210	1.8748e+06	511810	885527	473876	1.48872e+06	664662	501086	596067	241910	935029	1.3296e+06	1.38905e+06	304530	2.93961e+06	3.06899e+06	923874	770969	2.44038e+06	328903	695182	293445	242037	579150	240237	396335	145878	119617	218099	287204	194293	843460	1.4936e+06	497340	321022	967831	374464	2.71013e+06	873614	791639	1.27003e+06	211934	389590	671497	263339	112252
WSOC_pos_878	ESI (+)	130.086	4.143	1.79752e+06	2.13499e+06	830413	945096	856529	322981	52909.6	811412	1.17246e+06	1.50096e+06	1.02217e+06	1.16309e+06	265672	31802.9	1.92556e+06	1.59823e+06	3.44746e+06	1.47498e+06	3.24018e+06	2.71089e+06	1.14979e+06	1.80044e+06	1.3384e+06	1.24196e+06	230598	1.47485e+06	967625	1.03038e+06	2.0292e+06	1.78774e+06	981882	1.25983e+06	5.90197e+06	873103	1.9676e+06	1.7836e+06	1.12659e+06	3.96769e+06	3.22439e+06	3.24596e+06	3.70324e+06	1.99854e+06	2.37769e+06	439264	319375	1.28097e+06
WSOC_pos_879	ESI (+)	130.086	14.637	541192	267942	58796.2	369278	1.75505e+06	833590	74805.2	360846	520575	691532	475164	441393	982110	197656	595335	481011	780746	185323	873273	958848	587207	216903	538376	424676	728.577	413633	305176	289420	451613	678880	222368	550584	314609	69753.4	220928	609385	316007	34464.3	335717	264946	165922	211002	163380	46589.2	5556.3	133092
WSOC_pos_880	ESI (+)	130.086	6.909	1.01816e+06	1.24363e+06	1.13425e+06	861594	116634	955441	1.4288e+06	645639	1.36778e+06	67904.7	499621	1.08252e+06	1.01023e+06	565542	637627	2.74735e+06	3.15817e+06	471129	2.96079e+06	2.22552e+06	779111	754700	1.39807e+06	984419	83325.5	312245	1.02324e+06	316827	854787	1.88565e+06	827489	960265	6.33011e+06	1.37953e+06	2.03722e+06	1.70237e+06	1.50258e+06	2.77317e+06	2.28171e+06	4.88419e+06	8.07875e+06	2.32395e+06	1.75413e+06	1.31946e+06	2.24337e+06	3.66543e+06
WSOC_pos_881	ESI (+)	130.095	10.288	102273	111896	322738	106330	426029	180536	230143	93554.2	237139	51502.2	334637	206506	522963	116165	105631	566379	183853	184083	770358	82440	350994	128397	60524	234758	950.903	176802	209668	37711.1	93566.7	132830	61684.9	163510	352123	64811.4	362432	126417	30063.2	101194	1.02053e+06	505696	89836.8	204072	77305	7727.55	17281.4	95873.7
WSOC_pos_882	ESI (+)	130.123	16.773	38292.9	34382.6	9659.9	0	22196.1	16513.7	1953.3	0	5042.74	17624.2	3504.23	6578.54	6713.39	1234.03	15328.7	7512.63	111996	1928.84	9500.83	16622.8	9618.19	2464.23	90758.7	1458.17	11104.5	2782.66	10638.5	1828.87	10113.9	3615.78	498.006	7034.19	64606.6	6340.39	2977.66	4331.99	6323.9	6634.94	6010.65	6156.49	5001.68	6041.41	7026.93	2805.08	3049.25	6516.98
WSOC_pos_883	ESI (+)	130.123	10.952	37628.9	6642.93	72697.6	105302	23551.1	37749.7	28449.3	49959.1	35988.7	12026.4	10875.9	93674	68567.4	31154.4	67712.6	176675	101060	5549.3	568103	437392	8498.3	35081.9	22970	2102	238.371	127313	78955.1	72361.4	51852.5	25861.4	2121.53	8863.52	39327	13706.7	11087.3	64918.2	4322.17	103904	24856	17260.5	8134	3532.7	51217.4	30853.9	45964.9	3659.1
WSOC_pos_884	ESI (+)	130.123	4.304	535888	1.02872e+06	439184	596445	237597	100519	206715	710148	603635	1.16314e+06	533142	825471	89317.4	14807.2	912375	856130	1.2575e+06	873619	1.9066e+06	848844	698531	651497	304892	625848	26082	841672	492771	487876	525134	271702	246187	587880	912735	570257	598168	443310	406502	3.12758e+06	877855	846174	676133	265862	656907	424176	244426	235355
WSOC_pos_885	ESI (+)	130.123	15.204	5236.77	7658.52	1229.84	5642.26	8791.26	9151.89	0	14350.1	3364.29	31701.6	2662.52	3130.89	5217.29	2703.62	6874.92	3750.87	8329.11	2609.47	14544.6	4745.28	2497.52	5380.48	32814.2	50949.2	790.774	4256.72	10132.5	5343.7	5089.18	15079.3	2400.57	1735.23	9416.94	9593.98	3890.5	12073.1	7801.25	11132.9	11852.9	5471.51	6575.7	8648.79	5770.59	1788.84	4097.45	5716.03
WSOC_pos_886	ESI (+)	130.123	13.762	0	4939.85	2204.41	4329.61	0	5370.49	6007.65	3337.4	10376.5	3027.54	3595.86	4011.99	10754.3	1646.64	11022.3	5334.31	19921.8	0	8583.74	4375.21	3487	3057.36	6125.71	2621.46	202.878	6080.35	0	0	3990.52	3991.36	5052.36	1670.8	16453.6	2726.41	6408.16	8668.24	2795.69	10312.7	6702.31	16268.8	17113.8	3914.96	5178.88	5491.08	2842.13	2137.7
WSOC_pos_887	ESI (+)	130.123	14.706	815413	724446	5752.26	50861.9	78039.7	93303.8	0	293522	63801	200509	64804.4	152299	39656	20259	56718.9	65427.9	423585	22538.6	278630	143727	25193.3	74757.8	134335	131187	2282.07	51535.1	18092.7	24693.4	2.59704e+06	5.99168e+06	235104	1.84277e+06	2.24687e+06	1.41065e+06	642679	1.33774e+06	4.15654e+06	3.95302e+06	1.72048e+06	633961	4.82577e+06	1.02251e+06	1.21188e+06	576385	6242.87	692972
WSOC_pos_888	ESI (+)	130.123	11.609	1.19073e+06	510349	753293	923200	759846	928979	2.75336e+06	770623	888374	309106	605987	1.05232e+06	755327	312601	1.45589e+06	1.8458e+06	1.00627e+06	281715	4.28642e+06	4.48213e+06	808984	282355	553032	681675	3237.6	665462	38.3497	87.0937	1.14945e+06	1.64275e+06	187189	852780	1.97093e+06	404782	235629	1.97531e+06	403257	1.2937e+06	289060	797413	1.07124e+06	696211	454152	255104	217047	725628
WSOC_pos_889	ESI (+)	130.123	11.395	326839	287508	467205	540751	593217	362258	1.35871e+06	258943	365101	216391	248025	449466	469303	212515	830167	1.03688e+06	342030	161187	1.78199e+06	1.58979e+06	421381	106704	130975	213629	3237.6	442361	169028	221082	145842	561764	54776	178764	196541	74453.8	17770.4	638339	89927.7	276964	25498.8	246848	275107	178252	5400.13	131480	157222	87570
WSOC_pos_890	ESI (+)	130.123	4.706	81025	117979	25512.2	64104.3	24960.2	21930.5	206715	119308	31065.3	64568.1	120775	49584.5	8679.88	4489.39	38475.8	42269.1	227931	74985	101497	108282	51358.1	39501.8	12308.8	29383.5	25671.9	16702.7	31699.1	6632.37	17760	31117.3	24452.1	27222.7	171162	55736.6	42301	148491	98249	536051	139676	134748	193595	62582.8	120679	263381	353106	47039.2
WSOC_pos_891	ESI (+)	130.129	5.923	126126	64898.5	20278.8	198913	40005.8	481320	97609.1	251318	29124.4	67852.3	34893.5	142801	77357.3	4690.75	18514.1	38134	321169	73836.6	529758	147477	288294	293436	68259.6	45029.8	32152	64886.5	114980	64224.2	3540.32	19298.8	46380	89753.4	45454.4	74649.5	102291	204914	35013	325849	41840.5	138235	27061	5491.32	23040.8	146475	86996.9	5030.71
WSOC_pos_892	ESI (+)	130.135	7.183	9723.46	31887.5	95431.8	140537	524.827	10257.6	0	9231.26	77106.7	0	52303.1	182670	5728.29	4557.08	92491	183147	10336.1	2067.8	176735	185179	90989.2	0	11530.8	243.399	0	1817.39	1798.84	1800.46	0	10253.5	0	1638.22	3757.4	0	0	30418.8	150.057	0	0	3708.71	0	2410.58	0	783.3	37355.4	0
WSOC_pos_893	ESI (+)	130.159	12.587	11841.4	1.21383e+06	396798	1.04311e+06	1.29795e+06	713498	5660.16	1.16496e+06	2.25922e+06	1.34254e+06	1.45818e+06	1.62588e+06	749957	2462.88	275611	592524	5.52343e+06	363930	474670	366554	2679.39	176234	193582	309373	1355.61	71648.6	0	0	106566	5281.44	242441	131824	372038	94415.3	406116	117966	80056	4768.74	632068	675319	375044	11375.9	14312.9	1667.23	367543	417798
WSOC_pos_894	ESI (+)	130.159	8.179	1.03939e+07	1.05278e+07	6.02306e+06	1.99136e+06	285351	6.54769e+06	6.88408e+06	2.00141e+06	2.37786e+06	1.20401e+06	1.65661e+06	1.31759e+06	2.70796e+06	1.10714e+06	3.02832e+06	1.37301e+06	1.29142e+07	2.58536e+06	5.78707e+06	6.58247e+06	3.0563e+06	6.52494e+06	4.38058e+06	1.07613e+06	286613	1.99712e+06	2.45013e+06	3.68785e+06	7.2258e+06	1.69182e+07	5.78396e+06	6.00356e+06	8.88538e+06	7.50057e+06	3.13414e+07	8.25627e+06	2.10772e+07	1.42912e+07	6.78571e+07	3.44297e+07	1.89662e+07	2.51395e+07	1.13084e+08	4.15977e+07	2.53109e+06	1.70909e+07
WSOC_pos_895	ESI (+)	130.159	8.854	4.86906e+07	1.85719e+08	1.59125e+07	5.50493e+07	2.4944e+07	9.05819e+07	3.8032e+07	3.62219e+07	2.29141e+07	3.66766e+07	2.89707e+07	2.41385e+07	3.61426e+07	4.15426e+07	1.33595e+07	1.73389e+07	1.24806e+08	3.54099e+07	3.60853e+07	2.80195e+07	1.01624e+07	2.62643e+07	3.84814e+07	8.67985e+06	366563	6.55866e+06	7.38449e+06	6.91745e+06	1.0273e+07	1.74693e+07	9.51187e+06	1.07913e+07	1.11516e+08	1.32597e+07	1.92586e+07	1.05267e+07	1.06991e+07	3.07788e+07	4.09298e+07	2.60658e+07	5.52414e+07	2.79474e+07	4.44388e+07	2.58212e+07	4.2501e+07	4.61482e+07
WSOC_pos_896	ESI (+)	130.159	5.881	3585.77	24334.2	1231.15	17303.9	1016.37	25693.4	7171.06	3803.88	10771.1	3084.84	1533.03	2763.31	62577.2	1177.13	1296.01	3658.75	14803.7	2306.46	4230.16	6661.61	3188.13	3606.02	2656.88	1090.79	410.623	1545.71	0	1374.63	1928.94	2761.98	1176.5	194.945	98277.2	2440.87	41359.8	1842.88	11749.5	20918.6	112367	46781.6	27443.9	11588.1	2640.46	223140	931409	2343.76
WSOC_pos_897	ESI (+)	130.159	11.896	111329	63651.5	50373.2	9581.26	34267.3	36957.3	2.44262e+06	10650.6	7939.88	18046.6	44298.8	54052.6	6680.61	27472.1	20429.3	40820.8	108619	17768.1	43923.7	22835.7	2973.61	4793.25	42018.4	4368.54	0	2669.76	32.9885	0	14519.5	7815.01	9955.93	8284.52	6832.17	17267.6	48487.8	8890.48	2854.93	92277.2	51414.3	42140.3	27268.1	42734.4	35152.9	7571.13	7093.38	65937
WSOC_pos_898	ESI (+)	130.159	11.642	37730	214677	50373.2	128837	34267.3	5195.58	2.43997e+06	67051.4	21978.8	9065.89	8631.14	5884.52	9244.97	9714.33	3235.7	40820.8	37609.2	7824.57	6330.61	9820.43	2663.22	7432.09	7952.52	1612.36	0	2691.82	32.9885	2228.95	4141.53	5924.41	6842.26	10163.4	37762.4	8443.63	9016.35	8890.48	5850.29	5454.77	7882.47	115593	48410.9	77646.3	4797.18	71313	54958.6	6725.11
WSOC_pos_899	ESI (+)	130.159	10.45	9626.82	176170	79313.6	150621	643555	246696	82945.6	79903.4	86472.6	111695	90564.1	31061.8	574091	39526.9	27591.6	171391	225551	16725.5	20017.5	4281.53	38897.9	3969.92	53909.5	3993.95	201.954	3058.18	2307.48	5760.88	2547.03	57572.2	48394.7	3853.37	182148	35835.4	800149	4226.76	15583.2	62453.6	219212	144421	164821	87801.2	119334	177984	294658	1.07018e+06
WSOC_pos_900	ESI (+)	130.228	8.804	28486.8	220712	2803.05	30860.9	5913.16	40552	4707.48	7388.18	15031.2	3253.9	16401.9	38119.2	0	35209.5	0	4211.38	125390	40950.4	36840.9	4652.03	2463.03	3179.47	34054.5	0	0	2162.59	2631.17	2347.95	2724.31	0	1934.65	3669.17	29236.2	3467.25	0	2909.28	1973.46	4543.33	0	0	7481.29	12980.7	6465.02	4746.03	47442.3	64831.1
WSOC_pos_901	ESI (+)	130.229	8.115	0	0	906.082	0	0	0	0	0	0	0	0	0	0	0	0	3356.9	0	691.841	0	0	0	0	0	0	0	2080.59	1504.17	2037.68	0	0	0	0	0	0	0	0	5021.18	3559	61792.3	0	0	2695.13	54869.9	32489.9	1849.56	7809.56
WSOC_pos_902	ESI (+)	130.25	8.876	97233.7	202720	2252.8	36853.2	0	29937.7	0	4199.94	20200.1	28655.3	60025.6	33156	5090.42	52579.5	2923.56	4145.28	217748	69323.8	12831.7	4954.44	0	3422.28	54446.5	2312.44	0	2134	2394.49	0	0	0	2088.59	0	97135.5	0	0	0	2102.25	5481.5	7051.33	0	12163.2	8159.67	61920.4	26734.1	23403.4	124321
WSOC_pos_903	ESI (+)	130.251	8.136	0	0	0	0	579.212	3930.95	0	3028.94	0	0	1840.46	0	0	0	0	2773.53	5744.52	2109.21	4423.51	0	0	0	2902.84	0	0	0	0	0	2394.62	4740.98	0	0	5516.1	0	0	0	8440.68	0	30336.1	6402.77	3631.21	11148.4	256730	37312.2	0	6519.67
WSOC_pos_904	ESI (+)	130.497	4.568	2697.06	122992	866.282	0	534.533	6111.71	0	0	0	794.743	0	716.241	8868.42	112715	80318.8	11761.9	0	848.118	1804.83	2291.01	699.541	2425.74	0	684.025	0	0	1132.3	0	0	0	817.354	922.157	574468	661.163	1953.24	826.031	0	808788	1.0099e+06	4409.85	10892.6	0	2484.56	455.016	0	0
WSOC_pos_905	ESI (+)	130.847	14.847	5629.01	0	0	0	0	0	0	4028.16	3245.51	0	0	2831.98	6542.5	1459.89	0	4783.27	0	0	0	0	0	0	2497.03	0	185.969	788.528	0	0	0	0	0	0	0	3556.13	0	0	0	4958.69	0	0	6456.52	0	0	1348.12	0	151714
WSOC_pos_906	ESI (+)	130.938	16.777	174459	0	13574.6	38350.7	0	6028.79	36641.6	807511	231983	71624.4	328078	105086	0	1397.29	49132.1	54176.3	691066	5317.55	388986	165075	7849.86	0	191155	82639.3	490239	44306.3	45137.8	51237.6	82361	0	0	88972.5	0	2547.67	0	131053	273474	420316	30857.1	5544.53	544683	1.35282e+06	225580	18753.4	36370.2	109326
[truncated: 51,178 more rows]
[truncated: 39 more columns]

## Sheet: Table_S6_Nasal_cytotoxicity
Date	Nasal_cytotoxicity (%)
2019.11.22	0
2019.11.25	19.3423
2019.12.04	0
2019.12.07	0
2019.12.10	0
2019.12.13	0
2019.12.16	0
2019.12.22	0
2020.01.03	0
[truncated: 76 more rows]

## Sheet: Table_S7_ICPMS_correlation
	B	Al	Ti	Cr	Mn	Fe	Ni	Cu	Zn	Ga	Sr	Cd	Ba	Tl	Pb
[truncated: 15 more rows]
